# Supplementary material for: Transcriptome and Proteome Analysis Revealed the Influence of High-Molecular-Weight Glutenin Subunits (HMW-GSs) Deficiency on Expression of Storage Substances and the Potential Regulatory Mechanism of HMW-GSs
Source: Foods. 2023 Jan 12;12(2):361. doi: 10.3390/foods12020361 (PMC9857648; doi:10.3390/foods12020361)
Supplement: Supplementary file 1 [file foods-12-00361-s001.zip]

Archive with 2 entries (2 files):
- Supplementary Figues.pdf
- Supplementary Tables.xlsx
