# Supplementary material for: Transcriptome and Proteome Analysis Revealed the Influence of High-Molecular-Weight Glutenin Subunits (HMW-GSs) Deficiency on Expression of Storage Substances and the Potential Regulatory Mechanism of HMW-GSs
Source: Foods. 2023 Jan 12;12(2):361. doi: 10.3390/foods12020361 (PMC9857648; doi:10.3390/foods12020361)
Supplement: Supplementary file 1 [file foods-12-00361-s001.zip › Supplementary Tables.xlsx]

## Sheet: Table S1
Table S1 Detailed information of the total 2262 DEGs at four stages
Gene ID	Gene descriprion	Fold Change at 7 DPA	Fold Change at 14 DPA	Fold Change at21 DPA	Fold Change at28 DPA
BGI_novel_G000003	ribulose-bisphosphate carboxylase large chain [EC:4.1.1.39]	-1.04366	1.01571	N/A	N/A
BGI_novel_G000007	N/A	N/A	N/A	N/A	0.597782
BGI_novel_G000017	N/A	N/A	N/A	N/A	1.42896
BGI_novel_G000038	N/A	N/A	N/A	N/A	-0.815007
BGI_novel_G000055	N/A	N/A	N/A	-1.2989	N/A
BGI_novel_G000057	4-aminobutyrate---pyruvate transaminase [EC:2.6.1.96]	N/A	N/A	-1.50705	N/A
BGI_novel_G000075	dolichyl-diphosphooligosaccharide---protein glycosyltransferase [EC:2.4.99.18]	5.29781	4.08283	N/A	4.67097
BGI_novel_G000090	U5 snRNP protein, DIM1 family	N/A	1.81487	N/A	N/A
BGI_novel_G000105	zinc finger SWIM domain-containing protein 3	N/A	N/A	-1.03738	N/A
BGI_novel_G000110	ubiquitin-activating enzyme E1 [EC:6.2.1.45]	N/A	N/A	-1.11535	N/A
BGI_novel_G000111	ATP-dependent DNA helicase PIF1 [EC:3.6.4.12]	N/A	N/A	2.17666	N/A
BGI_novel_G000115	ATP-dependent DNA helicase PIF1 [EC:3.6.4.12]	N/A	N/A	-1.66456	N/A
BGI_novel_G000118	ATP-dependent DNA helicase PIF1 [EC:3.6.4.12]	N/A	N/A	-1.95377	N/A
BGI_novel_G000158	dUTP pyrophosphatase [EC:3.6.1.23]	N/A	N/A	-1.57207	N/A
BGI_novel_G000170	N/A	N/A	N/A	N/A	0.947149
BGI_novel_G000172	KUP system potassium uptake protein	N/A	N/A	-0.977646	N/A
BGI_novel_G000184	N/A	N/A	N/A	-1.98717	N/A
BGI_novel_G000185	N/A	N/A	N/A	-1.21338	N/A
BGI_novel_G000186	N/A	N/A	N/A	-2.23523	N/A
BGI_novel_G000188	N/A	N/A	N/A	-2.35176	N/A
BGI_novel_G000192	N/A	N/A	N/A	-1.66656	N/A
BGI_novel_G000201	ubiquitin carboxyl-terminal hydrolase 15 [EC:3.4.19.12]	2.45057	N/A	N/A	N/A
BGI_novel_G000202	ubiquitin carboxyl-terminal hydrolase 15 [EC:3.4.19.12]	1.41927	N/A	N/A	N/A
BGI_novel_G000209	N/A	N/A	N/A	-2.90988	N/A
BGI_novel_G000212	phospholipase A1 [EC:3.1.1.32]	1.46395	1.36194	N/A	2.34682
BGI_novel_G000236	kinetochore protein NDC80	N/A	N/A	0.934006	N/A
BGI_novel_G000269	large subunit ribosomal protein L29e	N/A	N/A	N/A	0.613551
BGI_novel_G000284	N/A	N/A	N/A	-1.14835	N/A
BGI_novel_G000291	N/A	N/A	N/A	-1.59958	N/A
BGI_novel_G000297	serine/arginine repetitive matrix protein 1	N/A	N/A	1.43156	N/A
BGI_novel_G000300	RNA-binding protein with serine-rich domain 1	N/A	N/A	-2.15843	N/A
BGI_novel_G000306	respiratory burst oxidase [EC:1.6.3.- 1.11.1.-]	N/A	N/A	N/A	-1.92985
BGI_novel_G000311	pectinesterase [EC:3.1.1.11]	N/A	N/A	-1.29123	N/A
BGI_novel_G000314	N/A	N/A	N/A	-0.611927	N/A
BGI_novel_G000326	collagen, type IV, alpha	N/A	-6.81894	-6.1827	-7.8804
BGI_novel_G000327	collagen, type IV, alpha	N/A	-4.84992	-2.63437	-7.46699
BGI_novel_G000328	transcription initiation factor TFIID subunit 12	N/A	-6.18965	-5.14794	N/A
BGI_novel_G000329	N/A	N/A	-2.79094	-2.20984	-3.94387
BGI_novel_G000338	N/A	N/A	N/A	-2.03242	N/A
BGI_novel_G000350	N/A	N/A	N/A	-1.56689	N/A
BGI_novel_G000356	beta-glucuronosyltransferase [EC:2.4.1.-]	N/A	N/A	-3.47356	N/A
BGI_novel_G000375	N/A	N/A	N/A	N/A	1.50719
BGI_novel_G000399	solute carrier family 39 (zinc transporter), member 1/2/3	2.58906	2.78943	N/A	N/A
BGI_novel_G000400	CASK-interacting protein	3.00064	1.96591	N/A	N/A
BGI_novel_G000403	N/A	N/A	N/A	N/A	0.72013
BGI_novel_G000405	RNA-binding protein Nova	N/A	N/A	-0.851614	N/A
BGI_novel_G000422	N/A	N/A	N/A	0.735474	N/A
BGI_novel_G000460	N/A	N/A	N/A	1.14066	N/A
BGI_novel_G000513	N/A	N/A	N/A	-2.13562	N/A
BGI_novel_G000517	CCR4-NOT transcription complex subunit 1	N/A	N/A	-1.41648	N/A
BGI_novel_G000522	endo-1,3(4)-beta-glucanase [EC:3.2.1.6]	N/A	N/A	-1.28035	N/A
BGI_novel_G000576	N/A	N/A	N/A	-1.78671	N/A
BGI_novel_G000593	OTU domain-containing protein 6 [EC:3.4.19.12]	N/A	N/A	-0.933989	N/A
BGI_novel_G000602	N/A	N/A	N/A	-1.4524	-0.9891
BGI_novel_G000633	N/A	N/A	N/A	-1.55804	N/A
BGI_novel_G000651	interleukin-1 receptor-associated kinase 4 [EC:2.7.11.1]	N/A	N/A	-1.69063	N/A
BGI_novel_G000667	protein brassinosteroid insensitive 1 [EC:2.7.10.1 2.7.11.1]	N/A	N/A	N/A	0.807415
BGI_novel_G000676	deoxyribodipyrimidine photo-lyase [EC:4.1.99.3]	N/A	N/A	-1.67082	N/A
BGI_novel_G000699	amidase [EC:3.5.1.4]	N/A	2.18708	N/A	N/A
BGI_novel_G000729	interleukin-1 receptor-associated kinase 4 [EC:2.7.11.1]	N/A	N/A	N/A	1.51563
BGI_novel_G000738	mucin-2	N/A	-1.36571	N/A	-1.29492
BGI_novel_G000765	nucleolin	N/A	N/A	N/A	1.30646
BGI_novel_G000829	6-phosphogluconate dehydrogenase [EC:1.1.1.44 1.1.1.343]	N/A	N/A	-3.03283	N/A
BGI_novel_G000832	6-phosphogluconate dehydrogenase [EC:1.1.1.44 1.1.1.343]	N/A	N/A	-1.57673	N/A
BGI_novel_G000871	N/A	N/A	N/A	N/A	1.13341
BGI_novel_G000877	N/A	1.70594	N/A	N/A	N/A
BGI_novel_G000909	N/A	N/A	N/A	-1.69991	N/A
BGI_novel_G000911	tRNA (adenine58-N1)-methyltransferase non-catalytic subunit	N/A	N/A	-2.93374	N/A
BGI_novel_G000912	N/A	N/A	N/A	N/A	1.56887
BGI_novel_G000930	interleukin-1 receptor-associated kinase 4 [EC:2.7.11.1]	N/A	N/A	-0.833974	N/A
BGI_novel_G000973	5-methylthioribose kinase [EC:2.7.1.100]	N/A	N/A	-1.3001	N/A
BGI_novel_G000979	1-phosphatidylinositol-4-phosphate 5-kinase [EC:2.7.1.68]	N/A	N/A	N/A	3.78731
BGI_novel_G000988	homeobox-leucine zipper protein	N/A	N/A	N/A	2.33706
BGI_novel_G000992	mucin-2	N/A	N/A	-1.74816	N/A
BGI_novel_G001014	nucleolar complex protein 2	N/A	N/A	-2.47715	N/A
BGI_novel_G001021	ATP-binding cassette, subfamily C (CFTR/MRP), member 1 [EC:7.6.2.3]	N/A	N/A	-3.16628	N/A
BGI_novel_G001026	N/A	N/A	N/A	1.06547	0.970773
BGI_novel_G001027	N/A	N/A	N/A	1.05603	1.51306
BGI_novel_G001035	katanin p80 WD40 repeat-containing subunit B1	N/A	N/A	0.576216	N/A
BGI_novel_G001060	N/A	N/A	N/A	N/A	-2.7524
BGI_novel_G001062	small subunit ribosomal protein S18	N/A	3.45894	N/A	N/A
BGI_novel_G001063	small subunit ribosomal protein S18	N/A	3.70591	N/A	2.9477
BGI_novel_G001074	3-oxoacyl-[acyl-carrier-protein] synthase II [EC:2.3.1.179]	3.13058	N/A	N/A	N/A
BGI_novel_G001076	3-oxoacyl-[acyl-carrier-protein] synthase II [EC:2.3.1.179]	N/A	N/A	N/A	1.90755
BGI_novel_G001100	N/A	N/A	N/A	N/A	0.96797
BGI_novel_G001109	N/A	N/A	N/A	-3.07982	N/A
BGI_novel_G001122	zinc finger SWIM domain-containing protein 3	N/A	N/A	-1.37336	N/A
BGI_novel_G001125	N/A	N/A	2.56401	N/A	N/A
BGI_novel_G001132	interleukin-1 receptor-associated kinase 4 [EC:2.7.11.1]	N/A	N/A	N/A	-2.52115
BGI_novel_G001134	interleukin-1 receptor-associated kinase 4 [EC:2.7.11.1]	1.93547	N/A	N/A	N/A
BGI_novel_G001135	interleukin-1 receptor-associated kinase 4 [EC:2.7.11.1]	N/A	N/A	-3.14622	N/A
BGI_novel_G001142	N/A	N/A	N/A	N/A	2.10526
BGI_novel_G001190	high mobility group protein B3	N/A	N/A	-1.38157	N/A
BGI_novel_G001224	small subunit ribosomal protein S27Ae	N/A	N/A	0.470659	N/A
BGI_novel_G001226	N/A	N/A	N/A	-1.56493	N/A
BGI_novel_G001252	N/A	-1.25402	N/A	N/A	N/A
BGI_novel_G001257	pre-mRNA-splicing factor 18	N/A	N/A	N/A	0.939323
BGI_novel_G001277	N/A	N/A	N/A	-2.05259	N/A
BGI_novel_G001290	N/A	N/A	N/A	-1.16074	N/A
BGI_novel_G001298	formin 2	N/A	N/A	-1.42531	N/A
BGI_novel_G001300	N/A	N/A	N/A	-1.85253	-1.23009
BGI_novel_G001305	UDP-glucuronate decarboxylase [EC:4.1.1.35]	N/A	N/A	0.426824	N/A
BGI_novel_G001314	chromodomain-helicase-DNA-binding protein 1 [EC:3.6.4.12]	N/A	N/A	-0.943467	N/A
BGI_novel_G001325	large subunit ribosomal protein L45	2.51333	N/A	N/A	N/A
BGI_novel_G001333	next to BRCA1 gene 1 protein	N/A	N/A	N/A	-0.796272
BGI_novel_G001342	large subunit ribosomal protein L14e	N/A	N/A	-3.64165	N/A
BGI_novel_G001345	large subunit ribosomal protein L14e	N/A	N/A	-2.25006	N/A
BGI_novel_G001369	5-methylthioribose kinase [EC:2.7.1.100]	N/A	N/A	-1.1389	N/A
BGI_novel_G001393	large subunit ribosomal protein L38e	N/A	N/A	0.54376	N/A
BGI_novel_G001401	molecular chaperone HtpG	N/A	-1.78987	N/A	N/A
BGI_novel_G001409	FUS-interacting serine-arginine-rich protein 1	N/A	N/A	-2.47093	N/A
BGI_novel_G001412	GINS complex subunit 1	N/A	N/A	-1.86362	N/A
BGI_novel_G001533	N/A	N/A	N/A	-3.10547	N/A
BGI_novel_G001536	ribonucleoside-diphosphate reductase subunit M1 [EC:1.17.4.1]	N/A	N/A	-2.05128	N/A
BGI_novel_G001559	peptide chain release factor subunit 1	N/A	N/A	-2.19238	N/A
BGI_novel_G001578	endo-1,3(4)-beta-glucanase [EC:3.2.1.6]	N/A	-0.717928	N/A	N/A
BGI_novel_G001579	endo-1,3(4)-beta-glucanase [EC:3.2.1.6]	N/A	N/A	-1.49092	N/A
BGI_novel_G001623	serine/threonine-protein phosphatase 5 [EC:3.1.3.16]	N/A	N/A	N/A	2.9431
BGI_novel_G001630	UDPglucose 6-dehydrogenase [EC:1.1.1.22]	N/A	N/A	3.87067	N/A
BGI_novel_G001695	glutamate dehydrogenase (NAD(P)+) [EC:1.4.1.3]	N/A	N/A	-2.00793	N/A
BGI_novel_G001775	N/A	0.570855	N/A	N/A	N/A
BGI_novel_G001846	protein transport protein SEC24	N/A	N/A	-2.15285	N/A
BGI_novel_G001876	glutamate dehydrogenase (NAD(P)+) [EC:1.4.1.3]	N/A	N/A	-2.01806	N/A
BGI_novel_G001884	nucleolar protein 58	N/A	N/A	-1.46197	N/A
BGI_novel_G001905	chromodomain-helicase-DNA-binding protein 1 [EC:3.6.4.12]	N/A	1.50558	N/A	N/A
BGI_novel_G001915	N/A	N/A	N/A	N/A	1.41394
BGI_novel_G001934	N/A	N/A	N/A	N/A	0.726496
BGI_novel_G001968	vesicle transport protein SEC22	N/A	N/A	-1.4201	N/A
BGI_novel_G001977	serine/threonine-protein phosphatase 6 regulatory ankyrin repeat subunit B	N/A	N/A	N/A	4.01648
BGI_novel_G001979	serine/threonine-protein phosphatase 6 regulatory ankyrin repeat subunit B	N/A	N/A	N/A	-4.17418
BGI_novel_G001991	PLP dependent protein	N/A	N/A	-0.931904	N/A
BGI_novel_G001994	large subunit ribosomal protein L38e	N/A	N/A	0.543601	N/A
BGI_novel_G001996	1,4-dihydroxy-2-naphthoyl-CoA hydrolase [EC:3.1.2.28]	N/A	N/A	-1.21784	N/A
BGI_novel_G002020	denticleless	N/A	N/A	-3.84831	N/A
BGI_novel_G002025	denticleless	N/A	N/A	N/A	-1.9948
BGI_novel_G002032	casein kinase II subunit beta	N/A	0.946964	N/A	N/A
BGI_novel_G002035	Wiskott-Aldrich syndrome protein	N/A	N/A	-1.47887	N/A
BGI_novel_G002056	peroxidase [EC:1.11.1.7]	N/A	N/A	N/A	-2.60702
BGI_novel_G002057	peroxidase [EC:1.11.1.7]	N/A	N/A	N/A	-1.91459
BGI_novel_G002074	N/A	2.43759	N/A	N/A	N/A
BGI_novel_G002075	N/A	2.41363	1.56571	N/A	2.94348
BGI_novel_G002079	mannose-6-phosphate isomerase [EC:5.3.1.8]	N/A	1.99438	N/A	N/A
BGI_novel_G002095	E3 ubiquitin-protein ligase UHRF1 [EC:2.3.2.27]	N/A	N/A	-1.97432	N/A
BGI_novel_G002104	interleukin-1 receptor-associated kinase 4 [EC:2.7.11.1]	N/A	-3.69617	N/A	N/A
BGI_novel_G002111	denticleless	N/A	N/A	-3.0615	N/A
BGI_novel_G002115	denticleless	N/A	-1.70238	N/A	N/A
BGI_novel_G002144	ATP-dependent RNA helicase DDX46/PRP5 [EC:3.6.4.13]	3.4568	N/A	N/A	N/A
BGI_novel_G002146	ATP-dependent RNA helicase DDX46/PRP5 [EC:3.6.4.13]	0.988628	N/A	N/A	N/A
BGI_novel_G002150	ATP-dependent RNA helicase DDX46/PRP5 [EC:3.6.4.13]	-5.64081	N/A	N/A	N/A
BGI_novel_G002180	N/A	N/A	N/A	-2.34668	N/A
BGI_novel_G002222	DNA polymerase theta [EC:2.7.7.7]	N/A	N/A	-1.07415	N/A
BGI_novel_G002247	large subunit ribosomal protein L20	N/A	2.78476	N/A	1.95373
BGI_novel_G002264	tubulin-specific chaperone B	N/A	N/A	-2.10365	N/A
BGI_novel_G002270	alpha-mannosidase [EC:3.2.1.24]	N/A	N/A	-1.20842	N/A
BGI_novel_G002283	translation initiation factor 2A	N/A	N/A	-2.07506	N/A
BGI_novel_G002287	translation initiation factor 2A	N/A	N/A	N/A	2.46999
BGI_novel_G002334	N/A	N/A	N/A	N/A	2.02623
BGI_novel_G002356	N/A	N/A	N/A	-3.39727	N/A
BGI_novel_G002414	N/A	N/A	N/A	N/A	2.01281
BGI_novel_G002466	replication factor A1	N/A	N/A	-1.33654	N/A
BGI_novel_G002468	N/A	N/A	N/A	N/A	0.756255
BGI_novel_G002555	11beta/17beta-hydroxysteroid dehydrogenase [EC:1.1.1.146 1.1.1.-]	N/A	N/A	-1.11754	N/A
BGI_novel_G002561	non-canonical poly(A) RNA polymerase PAPD5/7 [EC:2.7.7.19]	N/A	N/A	-0.983162	N/A
BGI_novel_G002595	replication factor A1	N/A	N/A	-1.76855	N/A
BGI_novel_G002634	solute carrier family 25 (mitochondrial phosphate transporter), member 23/24/25/41	N/A	N/A	-4.3917	N/A
BGI_novel_G002649	N/A	N/A	N/A	-1.41276	N/A
BGI_novel_G002659	3-oxoacyl-[acyl-carrier-protein] synthase II [EC:2.3.1.179]	N/A	N/A	-1.37696	N/A
BGI_novel_G002661	zinc finger SWIM domain-containing protein 3	N/A	N/A	-3.1511	N/A
BGI_novel_G002662	zinc finger SWIM domain-containing protein 3	N/A	N/A	N/A	-1.6972
BGI_novel_G002697	RNA-binding protein with serine-rich domain 1	N/A	N/A	-1.03663	N/A
BGI_novel_G002717	N/A	N/A	N/A	-3.19143	N/A
BGI_novel_G002719	N/A	N/A	N/A	-1.28594	N/A
BGI_novel_G002736	large subunit ribosomal protein L23e	N/A	N/A	-1.32663	N/A
BGI_novel_G002801	N/A	N/A	N/A	-4.1413	N/A
BGI_novel_G002810	mucin-19	N/A	-2.22229	N/A	N/A
BGI_novel_G002822	homogentisate phytyltransferase / homogentisate geranylgeranyltransferase [EC:2.5.1.115 2.5.1.116]	N/A	N/A	3.0177	N/A
BGI_novel_G002825	homogentisate phytyltransferase / homogentisate geranylgeranyltransferase [EC:2.5.1.115 2.5.1.116]	N/A	N/A	-1.66811	N/A
BGI_novel_G002827	N/A	N/A	-1.23253	N/A	N/A
BGI_novel_G002833	YidC/Oxa1 family membrane protein insertase	N/A	N/A	-1.65744	N/A
BGI_novel_G002875	replication factor A1	N/A	N/A	-1.72142	N/A
BGI_novel_G002897	secretory phospholipase A2 [EC:3.1.1.4]	N/A	N/A	-2.11201	N/A
BGI_novel_G002912	N/A	1.93933	N/A	N/A	N/A
BGI_novel_G002915	1-phosphatidylinositol-4-phosphate 5-kinase [EC:2.7.1.68]	N/A	N/A	-2.3778	N/A
BGI_novel_G002938	WNK lysine deficient protein kinase [EC:2.7.11.1]	1.30008	N/A	N/A	N/A
BGI_novel_G002959	N/A	N/A	N/A	-2.10561	N/A
BGI_novel_G002976	N/A	N/A	N/A	-1.80437	N/A
BGI_novel_G003006	small subunit ribosomal protein S11	N/A	N/A	1.89704	N/A
BGI_novel_G003013	formin 2	-0.410666	N/A	N/A	N/A
BGI_novel_G003016	fructokinase [EC:2.7.1.4]	N/A	N/A	-2.28046	N/A
BGI_novel_G003018	fructokinase [EC:2.7.1.4]	N/A	N/A	-1.51841	N/A
BGI_novel_G003033	ATP-dependent Clp protease, protease subunit [EC:3.4.21.92]	N/A	2.18464	N/A	1.91448
BGI_novel_G003034	RNA-binding protein with serine-rich domain 1	N/A	N/A	N/A	0.891094
BGI_novel_G003063	photosystem II cytochrome b559 subunit alpha	N/A	N/A	N/A	1.91988
BGI_novel_G003066	ribulose-bisphosphate carboxylase large chain [EC:4.1.1.39]	N/A	N/A	N/A	-1.01016
BGI_novel_G003083	N/A	N/A	N/A	-1.53433	N/A
BGI_novel_G003084	N/A	N/A	N/A	-1.38225	N/A
BGI_novel_G003094	N/A	2.67476	N/A	N/A	N/A
BGI_novel_G003099	N/A	N/A	N/A	-1.26208	N/A
BGI_novel_G003103	RNA-binding protein with serine-rich domain 1	N/A	N/A	N/A	1.00635
BGI_novel_G003125	beta-1,3-galactosyltransferase [EC:2.4.1.-]	N/A	3.80621	N/A	N/A
BGI_novel_G003126	beta-1,3-galactosyltransferase [EC:2.4.1.-]	N/A	N/A	-2.39993	N/A
BGI_novel_G003162	DNA topoisomerase II [EC:5.99.1.3]	N/A	N/A	-2.76372	N/A
BGI_novel_G003165	DNA topoisomerase II [EC:5.99.1.3]	N/A	N/A	2.0093	N/A
BGI_novel_G003185	DNA-directed RNA polymerase II subunit RPB1 [EC:2.7.7.6]	N/A	N/A	N/A	-1.21685
BGI_novel_G003205	hypoxia up-regulated 1	N/A	N/A	-2.21436	N/A
BGI_novel_G003213	N/A	N/A	2.87566	N/A	-1.42612
BGI_novel_G003224	N/A	N/A	N/A	N/A	-2.30387
BGI_novel_G003227	tyrosyl-tRNA synthetase [EC:6.1.1.1]	N/A	N/A	-3.46728	N/A
BGI_novel_G003228	tyrosyl-tRNA synthetase [EC:6.1.1.1]	N/A	N/A	N/A	1.95276
BGI_novel_G003230	tyrosyl-tRNA synthetase [EC:6.1.1.1]	N/A	N/A	2.64683	N/A
BGI_novel_G003233	serine/arginine repetitive matrix protein 1	N/A	N/A	N/A	0.988987
BGI_novel_G003246	ERI1 exoribonuclease 2 [EC:3.1.-.-]	N/A	N/A	-1.36109	N/A
BGI_novel_G003291	fused signal recognition particle receptor	N/A	N/A	N/A	-3.19571
BGI_novel_G003295	fused signal recognition particle receptor	N/A	N/A	-2.20341	N/A
BGI_novel_G003307	fused signal recognition particle receptor	N/A	-3.66806	N/A	N/A
BGI_novel_G003309	F-type H+-transporting ATPase subunit b	N/A	N/A	N/A	1.82968
BGI_novel_G003334	nuclear transcription Y subunit beta	N/A	N/A	-2.53518	N/A
BGI_novel_G003383	N/A	N/A	N/A	-2.02218	N/A
BGI_novel_G003398	N/A	N/A	N/A	N/A	0.865332
BGI_novel_G003399	ribulose-bisphosphate carboxylase large chain [EC:4.1.1.39]	-0.545207	N/A	N/A	N/A
BGI_novel_G003400	N/A	N/A	N/A	-1.2654	N/A
BGI_novel_G003429	flap endonuclease-1 [EC:3.-.-.-]	-3.55776	N/A	N/A	N/A
BGI_novel_G003430	mitogen-activated protein kinase kinase kinase 2 [EC:2.7.11.25]	N/A	N/A	-1.82555	N/A
BGI_novel_G003450	beta-glucosidase [EC:3.2.1.21]	N/A	N/A	-2.22435	N/A
BGI_novel_G003460	N/A	N/A	N/A	-1.87009	N/A
BGI_novel_G003477	Wiskott-Aldrich syndrome protein	N/A	N/A	-1.71537	N/A
BGI_novel_G003495	leucyl-tRNA synthetase [EC:6.1.1.4]	N/A	N/A	-1.25731	N/A
BGI_novel_G003500	G protein-coupled receptor 107	N/A	N/A	1.00172	N/A
BGI_novel_G003502	succinate dehydrogenase (ubiquinone) flavoprotein subunit [EC:1.3.5.1]	N/A	N/A	-1.48469	N/A
BGI_novel_G003505	zinc finger SWIM domain-containing protein 3	N/A	N/A	-1.14008	N/A
BGI_novel_G003545	small ubiquitin-related modifier	N/A	N/A	N/A	0.661587
BGI_novel_G003557	zinc finger SWIM domain-containing protein 3	N/A	-1.34649	N/A	N/A
BGI_novel_G003609	N/A	N/A	N/A	N/A	3.48657
BGI_novel_G003610	N/A	N/A	N/A	N/A	-2.60499
BGI_novel_G003611	N/A	N/A	N/A	N/A	1.42311
BGI_novel_G003657	dolichyl-diphosphooligosaccharide---protein glycosyltransferase [EC:2.4.99.18]	2.338	1.74104	1.31773	1.50906
BGI_novel_G003687	N/A	N/A	N/A	N/A	0.63829
BGI_novel_G003703	replication factor A1	N/A	N/A	-0.880313	N/A
BGI_novel_G003713	protein CWC15	N/A	0.640101	N/A	N/A
BGI_novel_G003750	putative hydrolase of the HAD superfamily	N/A	N/A	-1.61543	N/A
BGI_novel_G003764	ferredoxin-thioredoxin reductase catalytic chain [EC:1.8.7.2]	N/A	N/A	-2.58022	N/A
BGI_novel_G003786	ectonucleotide pyrophosphatase/phosphodiesterase family member 1/3 [EC:3.1.4.1 3.6.1.9]	0.848088	N/A	N/A	N/A
BGI_novel_G003793	zinc finger SWIM domain-containing protein 3	N/A	N/A	-1.02636	N/A
BGI_novel_G003794	ribonucleoside-diphosphate reductase subunit M1 [EC:1.17.4.1]	N/A	N/A	-1.76144	N/A
BGI_novel_G003803	N/A	N/A	N/A	-0.838219	N/A
BGI_novel_G003806	N/A	N/A	N/A	-1.40458	N/A
BGI_novel_G003807	next to BRCA1 gene 1 protein	N/A	N/A	1.13628	N/A
BGI_novel_G003838	ethylene receptor [EC:2.7.13.-]	N/A	N/A	-2.03848	N/A
BGI_novel_G003850	N/A	N/A	N/A	-1.18246	N/A
BGI_novel_G003851	peroxidase [EC:1.11.1.7]	N/A	N/A	N/A	0.692119
BGI_novel_G003855	delta-1-pyrroline-5-carboxylate synthetase [EC:2.7.2.11 1.2.1.41]	N/A	N/A	-3.65297	N/A
BGI_novel_G003880	ERI1 exoribonuclease 2 [EC:3.1.-.-]	N/A	N/A	-1.23791	N/A
BGI_novel_G003896	N/A	N/A	N/A	-2.08709	N/A
BGI_novel_G003898	mucin-2	N/A	N/A	-2.13832	N/A
BGI_novel_G003912	vacuolar protein sorting-associated protein 13A/C	N/A	N/A	-2.35087	N/A
BGI_novel_G003913	vacuolar protein sorting-associated protein 13A/C	N/A	N/A	-2.99987	N/A
BGI_novel_G003929	formin 2	N/A	N/A	-2.75902	N/A
BGI_novel_G003944	N/A	N/A	N/A	N/A	0.816025
BGI_novel_G003954	6-phosphofructokinase 1 [EC:2.7.1.11]	N/A	N/A	2.61758	N/A
BGI_novel_G003977	N/A	N/A	N/A	N/A	0.677052
BGI_novel_G003983	N/A	3.04322	N/A	N/A	N/A
BGI_novel_G003996	beta-1,3-galactosyltransferase [EC:2.4.1.-]	N/A	N/A	-2.05093	N/A
BGI_novel_G004037	carboxyl-terminal processing protease [EC:3.4.21.102]	N/A	N/A	-2.60697	N/A
BGI_novel_G004061	interleukin-1 receptor-associated kinase 4 [EC:2.7.11.1]	1.85219	N/A	N/A	N/A
BGI_novel_G004069	N/A	N/A	N/A	-2.26364	N/A
BGI_novel_G004070	E3 ubiquitin-protein ligase SIAH1 [EC:2.3.2.27]	N/A	N/A	-3.55739	N/A
BGI_novel_G004086	1-pyrroline-5-carboxylate dehydrogenase [EC:1.2.1.88]	N/A	N/A	-1.51433	N/A
BGI_novel_G004102	N/A	N/A	N/A	-1.26023	N/A
BGI_novel_G004112	indole-3-pyruvate monooxygenase [EC:1.14.13.168]	N/A	N/A	N/A	-2.51068
BGI_novel_G004122	mitochondrial GTPase 1	N/A	1.51289	N/A	N/A
BGI_novel_G004161	sterile alpha motif and leucine zipper containing kinase AZK [EC:2.7.11.25]	N/A	N/A	-2.48517	N/A
BGI_novel_G004190	E1A/CREB-binding protein [EC:2.3.1.48]	N/A	N/A	-2.10105	N/A
BGI_novel_G004193	E1A/CREB-binding protein [EC:2.3.1.48]	N/A	1.52466	N/A	N/A
BGI_novel_G004242	interleukin-1 receptor-associated kinase 4 [EC:2.7.11.1]	N/A	N/A	-1.31214	N/A
BGI_novel_G004255	Cd2+/Zn2+-exporting ATPase [EC:3.6.3.3 3.6.3.5]	N/A	N/A	-1.394	N/A
BGI_novel_G004273	neutral ceramidase [EC:3.5.1.23]	N/A	N/A	1.00686	N/A
BGI_novel_G004275	fused signal recognition particle receptor	N/A	N/A	N/A	-1.64149
BGI_novel_G004313	N/A	N/A	N/A	N/A	0.654449
BGI_novel_G004326	next to BRCA1 gene 1 protein	-1.93253	N/A	N/A	N/A
BGI_novel_G004328	interleukin-1 receptor-associated kinase 4 [EC:2.7.11.1]	N/A	N/A	-1.03052	N/A
BGI_novel_G004370	cellulose synthase A [EC:2.4.1.12]	3.07597	2.61448	N/A	N/A
BGI_novel_G004371	cellulose synthase A [EC:2.4.1.12]	5.32976	3.90139	2.11276	3.61201
BGI_novel_G004372	cellulose synthase A [EC:2.4.1.12]	3.98861	2.4789	N/A	3.26068
BGI_novel_G004380	N/A	N/A	N/A	-1.9056	N/A
BGI_novel_G004403	UDP-N-acetylglucosamine/UDP-N-acetylgalactosamine diphosphorylase [EC:2.7.7.23 2.7.7.83]	N/A	N/A	-0.976377	N/A
BGI_novel_G004447	E3 ubiquitin-protein ligase RHF [EC:2.3.2.27]	N/A	-1.48512	N/A	N/A
BGI_novel_G004449	E3 ubiquitin-protein ligase RHF [EC:2.3.2.27]	N/A	N/A	-3.07715	N/A
BGI_novel_G004475	N/A	N/A	N/A	N/A	-0.79073
BGI_novel_G004497	N/A	N/A	N/A	N/A	0.572747
BGI_novel_G004517	N/A	1.2165	N/A	N/A	N/A
BGI_novel_G004550	ERI1 exoribonuclease 2 [EC:3.1.-.-]	N/A	N/A	-1.55798	N/A
BGI_novel_G004555	multidrug resistance protein, MATE family	N/A	N/A	-1.99901	N/A
BGI_novel_G004568	cyclin-dependent kinase [EC:2.7.11.22]	N/A	N/A	-2.04139	N/A
BGI_novel_G004643	N/A	-2.49675	N/A	N/A	N/A
BGI_novel_G004646	N/A	N/A	1.85429	N/A	N/A
BGI_novel_G004649	N-alpha-acetyltransferase 50 [EC:2.3.1.258]	N/A	N/A	N/A	0.957
BGI_novel_G004656	N/A	N/A	N/A	N/A	-1.68216
BGI_novel_G004684	heparanase [EC:3.2.1.166]	N/A	N/A	-2.06838	N/A
BGI_novel_G004697	protein regulator of cytokinesis 1	N/A	N/A	-2.46065	N/A
BGI_novel_G004702	protein regulator of cytokinesis 1	N/A	N/A	-1.93619	N/A
BGI_novel_G004731	N/A	N/A	N/A	-2.10945	N/A
BGI_novel_G004748	N/A	N/A	N/A	-3.69564	N/A
BGI_novel_G004751	N/A	N/A	N/A	-2.9744	N/A
BGI_novel_G004754	protein brassinosteroid insensitive 1 [EC:2.7.10.1 2.7.11.1]	N/A	-1.0795	N/A	N/A
BGI_novel_G004760	pyruvate dehydrogenase phosphatase [EC:3.1.3.43]	N/A	N/A	-1.50654	N/A
BGI_novel_G004769	microtubule-associated protein, RP/EB family	N/A	N/A	-1.60613	N/A
BGI_novel_G004793	xylose isomerase [EC:5.3.1.5]	N/A	N/A	N/A	-3.4712
BGI_novel_G004815	xylose isomerase [EC:5.3.1.5]	N/A	-1.65996	N/A	N/A
BGI_novel_G004838	N/A	N/A	N/A	-1.65485	N/A
BGI_novel_G004843	N/A	N/A	N/A	N/A	1.95501
BGI_novel_G004855	N/A	N/A	N/A	N/A	2.33363
BGI_novel_G004884	DNA-directed RNA polymerase subunit beta' [EC:2.7.7.6]	N/A	1.78685	3.13636	N/A
BGI_novel_G004886	small subunit ribosomal protein S10e	N/A	N/A	0.490162	0.47495
BGI_novel_G004897	E3 ubiquitin-protein ligase XBAT32/33 [EC:2.3.2.27]	N/A	N/A	2.11904	N/A
BGI_novel_G004903	DNA excision repair protein ERCC-6-like [EC:3.6.4.12]	N/A	N/A	N/A	-2.51186
BGI_novel_G004906	DNA excision repair protein ERCC-6-like [EC:3.6.4.12]	N/A	-2.3872	N/A	N/A
BGI_novel_G004920	pectinesterase [EC:3.1.1.11]	N/A	N/A	-1.80812	N/A
BGI_novel_G004938	N/A	N/A	N/A	0.786846	N/A
BGI_novel_G004969	calcium-dependent protein kinase [EC:2.7.11.1]	N/A	N/A	-1.99367	N/A
BGI_novel_G005004	solute carrier family 36 (proton-coupled amino acid transporter)	N/A	N/A	-3.94048	N/A
BGI_novel_G005007	AFG3 family protein [EC:3.4.24.-]	N/A	N/A	-2.18061	N/A
BGI_novel_G005010	mucin-2	N/A	N/A	-1.207	N/A
BGI_novel_G005024	N/A	1.59774	N/A	N/A	N/A
BGI_novel_G005032	N/A	N/A	N/A	N/A	2.5717
BGI_novel_G005048	2'-phosphotransferase [EC:2.7.1.160]	N/A	N/A	-2.71653	N/A
BGI_novel_G005066	N/A	N/A	N/A	N/A	1.70462
BGI_novel_G005086	N/A	N/A	N/A	N/A	-1.93104
BGI_novel_G005145	interleukin-1 receptor-associated kinase 4 [EC:2.7.11.1]	N/A	N/A	-1.49607	N/A
BGI_novel_G005147	interleukin-1 receptor-associated kinase 4 [EC:2.7.11.1]	N/A	N/A	N/A	-1.15737
BGI_novel_G005166	interleukin-1 receptor-associated kinase 4 [EC:2.7.11.1]	N/A	N/A	-2.49582	N/A
BGI_novel_G005167	N/A	N/A	N/A	N/A	1.32913
BGI_novel_G005197	ribosome biogenesis protein ERB1	N/A	N/A	-1.96251	N/A
BGI_novel_G005203	N/A	N/A	-3.69253	-4.53133	-2.95737
BGI_novel_G005204	N/A	N/A	-2.5191	-3.13333	N/A
BGI_novel_G005205	N/A	N/A	N/A	-1.51248	N/A
BGI_novel_G005242	serine/arginine repetitive matrix protein 1	N/A	N/A	0.535672	N/A
BGI_novel_G005249	Rab GDP dissociation inhibitor	N/A	N/A	-2.16789	N/A
BGI_novel_G005274	N/A	N/A	N/A	-2.66527	N/A
BGI_novel_G005278	N/A	N/A	N/A	2.01461	N/A
BGI_novel_G005302	dolichyl-diphosphooligosaccharide---protein glycosyltransferase [EC:2.4.99.18]	2.54124	2.2907	N/A	N/A
BGI_novel_G005307	N/A	N/A	N/A	-2.80548	N/A
BGI_novel_G005336	N/A	N/A	N/A	-3.44215	-3.52305
BGI_novel_G005337	N/A	N/A	N/A	-3.3136	-2.83194
BGI_novel_G005338	N/A	N/A	N/A	N/A	-3.32022
BGI_novel_G005363	large subunit ribosomal protein L5e	N/A	3.05883	N/A	-2.07021
BGI_novel_G005364	large subunit ribosomal protein L5e	N/A	N/A	N/A	5.00523
BGI_novel_G005366	large subunit ribosomal protein L5e	N/A	N/A	N/A	-4.92056
BGI_novel_G005388	ATP-binding cassette, subfamily C (CFTR/MRP), member 1 [EC:7.6.2.3]	N/A	N/A	-2.37243	N/A
BGI_novel_G005392	N/A	N/A	N/A	-2.52322	N/A
BGI_novel_G005393	N/A	N/A	N/A	-0.932986	N/A
BGI_novel_G005438	histidine-containing phosphotransfer peotein	N/A	N/A	-2.02786	N/A
BGI_novel_G005451	next to BRCA1 gene 1 protein	N/A	N/A	0.88116	N/A
BGI_novel_G005459	peroxidase [EC:1.11.1.7]	N/A	N/A	-3.85041	N/A
BGI_novel_G005464	mucin-19	N/A	N/A	0.526246	N/A
BGI_novel_G005482	casein kinase 1 [EC:2.7.11.1]	N/A	N/A	N/A	2.51692
BGI_novel_G005488	separase [EC:3.4.22.49]	N/A	N/A	-1.6301	N/A
BGI_novel_G005500	auxin responsive GH3 gene family	N/A	N/A	-0.893032	0.777312
BGI_novel_G005531	sentrin-specific protease 1 [EC:3.4.22.68]	N/A	N/A	-2.21487	N/A
BGI_novel_G005557	N/A	2.35466	N/A	N/A	N/A
BGI_novel_G005575	glyceraldehyde 3-phosphate dehydrogenase [EC:1.2.1.12]	N/A	N/A	-1.53926	N/A
BGI_novel_G005576	glyceraldehyde 3-phosphate dehydrogenase [EC:1.2.1.12]	-1.80556	N/A	N/A	-2.45134
BGI_novel_G005579	glyceraldehyde 3-phosphate dehydrogenase [EC:1.2.1.12]	-2.05453	N/A	N/A	N/A
BGI_novel_G005582	glyceraldehyde 3-phosphate dehydrogenase [EC:1.2.1.12]	2.6511	N/A	N/A	N/A
BGI_novel_G005591	receptor expression-enhancing protein 5/6	N/A	N/A	N/A	1.96449
BGI_novel_G005599	ufm1-conjugating enzyme 1	N/A	N/A	-2.37444	N/A
BGI_novel_G005620	N/A	N/A	N/A	-2.53854	N/A
BGI_novel_G005629	myotubularin-related protein 1/2 [EC:3.1.3.64 3.1.3.95]	N/A	N/A	N/A	1.06967
BGI_novel_G005635	chitinase [EC:3.2.1.14]	N/A	N/A	0.749745	N/A
BGI_novel_G005645	mucin-2	N/A	N/A	-2.81073	N/A
BGI_novel_G005660	non-lysosomal glucosylceramidase [EC:3.2.1.45]	N/A	N/A	-3.34931	-1.69622
BGI_novel_G005731	GABA(A) receptor-associated protein	N/A	N/A	-1.64096	N/A
BGI_novel_G005773	6-phosphofructokinase 1 [EC:2.7.1.11]	N/A	N/A	-2.06357	N/A
BGI_novel_G005786	BRCA1-associated RING domain protein 1	N/A	N/A	-2.61372	N/A
BGI_novel_G005789	N/A	N/A	N/A	N/A	2.36042
BGI_novel_G005820	casein kinase 1 [EC:2.7.11.1]	N/A	N/A	-1.06721	N/A
BGI_novel_G005848	N/A	N/A	N/A	-1.39825	N/A
BGI_novel_G005873	N/A	N/A	N/A	-1.3683	N/A
BGI_novel_G005882	AP2-like factor, ANT lineage	N/A	N/A	N/A	0.684633
BGI_novel_G005908	N/A	N/A	N/A	-1.73775	N/A
BGI_novel_G005912	N/A	N/A	N/A	N/A	3.19156
BGI_novel_G005927	6-phosphofructokinase 1 [EC:2.7.1.11]	N/A	N/A	-2.13063	N/A
BGI_novel_G005934	zinc finger SWIM domain-containing protein 3	N/A	N/A	-2.31232	N/A
BGI_novel_G005942	next to BRCA1 gene 1 protein	N/A	N/A	1.70758	N/A
BGI_novel_G005943	zinc finger SWIM domain-containing protein 3	N/A	N/A	N/A	-2.10381
BGI_novel_G005948	dUTP pyrophosphatase [EC:3.6.1.23]	N/A	N/A	-1.26477	N/A
BGI_novel_G005955	protein cornichon	-3.74477	-2.87032	-3.24661	N/A
BGI_novel_G005977	N/A	N/A	N/A	-1.30948	N/A
BGI_novel_G005980	serine/threonine-protein kinase ULK4 [EC:2.7.11.1]	N/A	N/A	0.764423	N/A
BGI_novel_G005994	interleukin-1 receptor-associated kinase 4 [EC:2.7.11.1]	N/A	N/A	1.1699	N/A
BGI_novel_G006086	neutral ceramidase [EC:3.5.1.23]	N/A	N/A	N/A	-1.7763
BGI_novel_G006127	CCR4-NOT transcription complex subunit 9	N/A	N/A	-1.87583	N/A
BGI_novel_G006140	G protein-coupled receptor 107	N/A	N/A	-0.881613	N/A
BGI_novel_G006158	pectinesterase [EC:3.1.1.11]	N/A	N/A	-1.71701	N/A
BGI_novel_G006168	mucin-19	N/A	N/A	0.468063	N/A
BGI_novel_G006182	N/A	N/A	N/A	N/A	2.23701
BGI_novel_G006192	N/A	N/A	N/A	1.0522	N/A
BGI_novel_G006194	N/A	N/A	N/A	N/A	-0.757918
BGI_novel_G006197	HSP20 family protein	N/A	N/A	N/A	1.83609
BGI_novel_G006236	N/A	N/A	N/A	-1.40476	N/A
BGI_novel_G006248	N/A	N/A	N/A	-0.968337	N/A
BGI_novel_G006252	N/A	N/A	N/A	-2.37906	N/A
BGI_novel_G006309	N/A	N/A	N/A	N/A	2.68296
BGI_novel_G006328	LRR receptor-like serine/threonine-protein kinase ERECTA [EC:2.7.11.1]	N/A	N/A	-1.81298	N/A
BGI_novel_G006373	multidrug resistance protein, MATE family	N/A	N/A	N/A	-3.42497
BGI_novel_G006376	multidrug resistance protein, MATE family	N/A	N/A	-3.51925	N/A
BGI_novel_G006488	formin 2	N/A	N/A	-1.47217	N/A
BGI_novel_G006496	serine/threonine-protein kinase ULK4 [EC:2.7.11.1]	N/A	N/A	0.54091	N/A
BGI_novel_G006518	N/A	N/A	N/A	-1.02349	N/A
BGI_novel_G006520	N/A	N/A	N/A	-2.02147	N/A
BGI_novel_G006526	BR-signaling kinase [EC:2.7.11.1]	-1.11423	N/A	N/A	N/A
BGI_novel_G006532	aspartyl-tRNA synthetase [EC:6.1.1.12]	1.64218	N/A	N/A	N/A
BGI_novel_G006533	aspartyl-tRNA synthetase [EC:6.1.1.12]	N/A	N/A	-1.54783	N/A
BGI_novel_G006543	oligopeptidase A [EC:3.4.24.70]	N/A	N/A	-2.09727	N/A
BGI_novel_G006628	casein kinase 1 [EC:2.7.11.1]	N/A	N/A	-2.5291	N/A
BGI_novel_G006629	casein kinase 1 [EC:2.7.11.1]	N/A	N/A	-1.71091	N/A
BGI_novel_G006646	mucin-19	N/A	N/A	-2.50128	N/A
BGI_novel_G006647	mucin-19	N/A	2.25385	N/A	N/A
BGI_novel_G006666	N/A	N/A	3.429	2.80275	2.78476
BGI_novel_G006667	calnexin	N/A	-1.77758	N/A	N/A
BGI_novel_G006678	N/A	N/A	N/A	-2.1381	N/A
BGI_novel_G006685	homeobox protein Meis2	-2.01661	N/A	N/A	N/A
BGI_novel_G006686	homeobox protein Meis2	N/A	N/A	-1.67895	N/A
BGI_novel_G006687	homeobox protein Meis2	1.06175	N/A	N/A	N/A
BGI_novel_G006706	protein transport protein YIF1	N/A	N/A	N/A	-2.18633
BGI_novel_G006712	N/A	N/A	N/A	N/A	1.18939
BGI_novel_G006757	nuclear pore complex protein Nup214	N/A	N/A	N/A	-2.01904
BGI_novel_G006788	N/A	N/A	N/A	-1.2424	N/A
BGI_novel_G006803	formin 2	N/A	N/A	0.628623	0.807407
BGI_novel_G006805	golgi SNAP receptor complex member 2	N/A	N/A	N/A	-3.17464
BGI_novel_G006820	basic endochitinase B [EC:3.2.1.14]	N/A	1.19605	N/A	N/A
BGI_novel_G006860	RNA polymerase sigma factor	N/A	N/A	-2.04583	N/A
BGI_novel_G006870	E3 ubiquitin-protein ligase BIG BROTHER and related proteins [EC:2.3.2.27]	N/A	N/A	-1.74235	N/A
BGI_novel_G006886	N/A	N/A	N/A	N/A	0.78026
BGI_novel_G006906	exocyst complex component 5	N/A	N/A	N/A	1.43102
BGI_novel_G006927	interleukin-1 receptor-associated kinase 4 [EC:2.7.11.1]	N/A	N/A	-2.54695	N/A
BGI_novel_G006952	tryptophan synthase beta chain [EC:4.2.1.20]	N/A	N/A	-1.4403	N/A
BGI_novel_G006983	alpha-1,3-mannosyl-glycoprotein beta-1,2-N-acetylglucosaminyltransferase [EC:2.4.1.101]	N/A	N/A	N/A	2.16241
BGI_novel_G006984	histone-lysine N-methyltransferase EZH2 [EC:2.1.1.43]	1.2835	1.26451	N/A	N/A
BGI_novel_G007002	nuclear pore complex protein Nup133	N/A	N/A	N/A	2.16082
BGI_novel_G007003	N/A	-3.3701	-4.20229	-4.00362	-4.76545
BGI_novel_G007004	N/A	-4.81082	-3.98463	-4.6819	-3.809
BGI_novel_G007007	replication factor A1	N/A	N/A	-1.25075	N/A
BGI_novel_G007008	prolyl 4-hydroxylase [EC:1.14.11.2]	5.19177	6.22933	N/A	4.53094
BGI_novel_G007017	1-pyrroline-5-carboxylate dehydrogenase [EC:1.2.1.88]	N/A	N/A	-2.18233	N/A
BGI_novel_G007025	small subunit ribosomal protein S2e	-2.12009	N/A	N/A	-2.2721
BGI_novel_G007029	N/A	-2.1351	N/A	N/A	N/A
BGI_novel_G007042	basic endochitinase B [EC:3.2.1.14]	N/A	N/A	-1.71649	N/A
BGI_novel_G007066	N/A	-1.40569	N/A	N/A	N/A
BGI_novel_G007119	N/A	N/A	N/A	N/A	-2.48092
BGI_novel_G007183	ubiquitin carboxyl-terminal hydrolase 15 [EC:3.4.19.12]	2.62713	1.77111	N/A	N/A
BGI_novel_G007184	ubiquitin carboxyl-terminal hydrolase 15 [EC:3.4.19.12]	1.53102	N/A	N/A	N/A
BGI_novel_G007202	neutral ceramidase [EC:3.5.1.23]	1.93802	1.17665	1.32172	N/A
BGI_novel_G007231	mucin-19	-1.05283	N/A	-1.3796	N/A
BGI_novel_G007239	N/A	N/A	N/A	N/A	1.19093
BGI_novel_G007241	N/A	N/A	N/A	-2.88777	N/A
BGI_novel_G007245	N/A	N/A	N/A	2.03659	-2.48838
BGI_novel_G007284	FUS-interacting serine-arginine-rich protein 1	N/A	N/A	-2.23494	N/A
BGI_novel_G007287	N/A	N/A	N/A	N/A	1.57261
BGI_novel_G007289	formin 2	N/A	N/A	-1.7075	N/A
BGI_novel_G007294	formin 2	N/A	N/A	-1.75094	N/A
BGI_novel_G007299	N/A	N/A	N/A	-1.81524	N/A
BGI_novel_G007325	N/A	N/A	N/A	-1.29776	N/A
BGI_novel_G007376	N/A	N/A	N/A	-1.45143	N/A
BGI_novel_G007402	ent-kaurene synthase [EC:4.2.3.19]	N/A	N/A	-4.08806	N/A
BGI_novel_G007411	N/A	N/A	N/A	-1.37685	N/A
BGI_novel_G007413	sentrin-specific protease 1 [EC:3.4.22.68]	N/A	N/A	-3.63695	N/A
BGI_novel_G007473	benzyl alcohol O-benzoyltransferase [EC:2.3.1.196 2.3.1.232]	N/A	N/A	N/A	0.576873
BGI_novel_G007479	cyclin D1/2/4, plant	N/A	N/A	-1.50631	N/A
BGI_novel_G007512	ADP-sugar diphosphatase [EC:3.6.1.21]	N/A	N/A	N/A	-1.10903
BGI_novel_G007522	sulfate adenylyltransferase (ADP) / ATP adenylyltransferase [EC:2.7.7.5 2.7.7.53]	2.74202	N/A	N/A	N/A
BGI_novel_G007526	oligosaccharyltransferase complex subunit gamma	N/A	N/A	0.585575	0.647533
BGI_novel_G007579	RNA polymerase-associated protein LEO1	N/A	N/A	-1.63882	N/A
BGI_novel_G007599	serpin B	N/A	N/A	0.95877	N/A
BGI_novel_G007603	N/A	N/A	N/A	N/A	1.5673
BGI_novel_G007608	N/A	N/A	N/A	N/A	1.10912
BGI_novel_G007626	6-phosphofructo-2-kinase / fructose-2,6-biphosphatase 3 [EC:2.7.1.105 3.1.3.46]	N/A	N/A	-1.85559	N/A
BGI_novel_G007629	RNA-binding protein Musashi	N/A	N/A	N/A	0.900773
BGI_novel_G007642	N/A	N/A	N/A	-2.93586	N/A
BGI_novel_G007653	kinesin family member 15	N/A	N/A	-2.0038	N/A
BGI_novel_G007667	speckle-type POZ protein	N/A	N/A	1.47671	1.61539
BGI_novel_G007674	N/A	N/A	N/A	-0.88438	N/A
BGI_novel_G007676	N/A	1.92422	N/A	N/A	N/A
BGI_novel_G007721	N/A	N/A	N/A	-1.31527	N/A
BGI_novel_G007737	heparanase [EC:3.2.1.166]	-2.03035	N/A	N/A	N/A
BGI_novel_G007750	3-oxoacyl-[acyl-carrier protein] reductase [EC:1.1.1.100]	N/A	N/A	N/A	5.00783
BGI_novel_G007756	cysteamine dioxygenase [EC:1.13.11.19]	N/A	N/A	-1.42753	N/A
BGI_novel_G007758	N/A	-3.14592	N/A	N/A	N/A
BGI_novel_G007762	N/A	N/A	N/A	1.17547	1.429
BGI_novel_G007763	N/A	N/A	N/A	1.24191	1.25053
BGI_novel_G007767	N/A	N/A	N/A	N/A	2.19188
BGI_novel_G007783	N/A	N/A	N/A	-2.6404	N/A
BGI_novel_G007801	flavonol synthase [EC:1.14.20.6]	N/A	N/A	N/A	1.18565
BGI_novel_G007803	ribonucleoside-diphosphate reductase subunit M1 [EC:1.17.4.1]	-2.13148	N/A	N/A	N/A
BGI_novel_G007806	ribonucleoside-diphosphate reductase subunit M1 [EC:1.17.4.1]	N/A	1.73026	N/A	N/A
BGI_novel_G007859	interleukin-1 receptor-associated kinase 4 [EC:2.7.11.1]	N/A	N/A	-1.54228	N/A
BGI_novel_G007883	sterile alpha motif and leucine zipper containing kinase AZK [EC:2.7.11.25]	N/A	N/A	-2.08161	N/A
BGI_novel_G007887	DNA gyrase subunit A [EC:5.99.1.3]	N/A	-1.98908	N/A	N/A
BGI_novel_G007909	calcium uniporter protein, mitochondrial	N/A	N/A	N/A	1.02675
BGI_novel_G007917	vacuolar protein sorting-associated protein 13A/C	N/A	N/A	-2.46945	N/A
BGI_novel_G007918	vacuolar protein sorting-associated protein 13A/C	N/A	0.826469	N/A	N/A
BGI_novel_G007920	N/A	N/A	N/A	-2.61161	N/A
BGI_novel_G007936	interleukin-1 receptor-associated kinase 4 [EC:2.7.11.1]	N/A	N/A	2.84535	N/A
BGI_novel_G007948	neutral ceramidase [EC:3.5.1.23]	N/A	N/A	0.920242	N/A
BGI_novel_G007953	N/A	N/A	N/A	N/A	0.963624
BGI_novel_G007985	next to BRCA1 gene 1 protein	-0.375067	N/A	N/A	N/A
BGI_novel_G008002	oligosaccharyltransferase complex subunit gamma	N/A	N/A	N/A	0.773187
BGI_novel_G008007	N/A	N/A	N/A	-1.55966	N/A
BGI_novel_G008008	SWI/SNF-related matrix-associated actin-dependent regulator of chromatin subfamily A-like protein 1 [EC:3.6.4.12]	N/A	N/A	N/A	2.28164
BGI_novel_G008110	interleukin-1 receptor-associated kinase 4 [EC:2.7.11.1]	N/A	N/A	N/A	2.0327
BGI_novel_G008112	replication factor A1	N/A	N/A	N/A	0.715646
BGI_novel_G008140	photosystem II CP43 chlorophyll apoprotein	N/A	N/A	0.925635	1.19636
BGI_novel_G008142	N/A	N/A	N/A	N/A	0.622577
BGI_novel_G008173	N/A	N/A	N/A	N/A	1.24894
BGI_novel_G008208	N/A	-1.57781	-1.03858	-1.51153	N/A
BGI_novel_G008235	auxin-responsive protein IAA	N/A	-1.78594	N/A	N/A
BGI_novel_G008238	histone arginine demethylase JMJD6 [EC:1.14.11.-]	1.79287	1.34049	N/A	N/A
BGI_novel_G008239	histone arginine demethylase JMJD6 [EC:1.14.11.-]	1.83128	N/A	N/A	N/A
BGI_novel_G008260	1,2-dihydroxy-3-keto-5-methylthiopentene dioxygenase [EC:1.13.11.53 1.13.11.54]	N/A	N/A	2.77745	N/A
BGI_novel_G008262	1,2-dihydroxy-3-keto-5-methylthiopentene dioxygenase [EC:1.13.11.53 1.13.11.54]	N/A	N/A	-3.31922	N/A
BGI_novel_G008329	RAT1-interacting protein	N/A	N/A	-2.24829	N/A
BGI_novel_G008342	peroxidase [EC:1.11.1.7]	N/A	N/A	N/A	1.0982
BGI_novel_G008357	N/A	N/A	N/A	-0.766174	N/A
BGI_novel_G008369	sentrin-specific protease 1 [EC:3.4.22.68]	N/A	N/A	N/A	-1.6075
BGI_novel_G008370	sentrin-specific protease 1 [EC:3.4.22.68]	N/A	N/A	-1.81478	N/A
BGI_novel_G008371	sentrin-specific protease 1 [EC:3.4.22.68]	N/A	N/A	-1.56476	N/A
BGI_novel_G008372	sentrin-specific protease 1 [EC:3.4.22.68]	N/A	N/A	-1.61825	N/A
BGI_novel_G008426	CCR4-NOT transcription complex subunit 3	N/A	N/A	-1.25576	N/A
BGI_novel_G008428	CCR4-NOT transcription complex subunit 3	-3.07688	N/A	N/A	N/A
BGI_novel_G008433	trigger factor	2.04494	N/A	N/A	N/A
BGI_novel_G008459	N/A	N/A	N/A	N/A	-1.12303
BGI_novel_G008467	ATP-dependent RNA helicase DHX8/PRP22 [EC:3.6.4.13]	N/A	N/A	-3.0725	N/A
BGI_novel_G008475	mitogen-activated protein kinase kinase kinase 2 [EC:2.7.11.25]	N/A	N/A	-3.60949	N/A
BGI_novel_G008548	N-acetyl-gamma-glutamyl-phosphate reductase [EC:1.2.1.38]	-1.77724	N/A	N/A	N/A
BGI_novel_G008560	large subunit ribosomal protein L31e	N/A	N/A	N/A	0.538633
BGI_novel_G008565	xyloglucan 6-xylosyltransferase [EC:2.4.2.39]	N/A	N/A	0.712002	N/A
BGI_novel_G008566	protein FAM32A	N/A	N/A	N/A	0.732343
BGI_novel_G008604	DNA repair protein REV1 [EC:2.7.7.-]	0.880103	N/A	N/A	N/A
BGI_novel_G008619	N/A	N/A	N/A	-2.03762	N/A
BGI_novel_G008625	mucin-2	N/A	N/A	-1.06489	N/A
BGI_novel_G008691	kinesin family member 18/19	N/A	N/A	-1.90007	N/A
BGI_novel_G008744	1-phosphatidylinositol-4-phosphate 5-kinase [EC:2.7.1.68]	N/A	N/A	-1.42818	N/A
BGI_novel_G008749	mediator of RNA polymerase II transcription subunit 25	N/A	N/A	0.768035	N/A
BGI_novel_G008750	mediator of RNA polymerase II transcription subunit 25	N/A	N/A	0.75035	N/A
BGI_novel_G008759	interleukin-1 receptor-associated kinase 4 [EC:2.7.11.1]	N/A	N/A	-0.924502	N/A
BGI_novel_G008770	zinc finger SWIM domain-containing protein 3	1.25309	N/A	N/A	N/A
BGI_novel_G008773	N/A	N/A	N/A	N/A	0.768749
BGI_novel_G008796	acylglycerol lipase [EC:3.1.1.23]	N/A	N/A	0.79031	N/A
BGI_novel_G008804	RNA-binding protein 39	N/A	N/A	-1.38843	N/A
BGI_novel_G008831	two-component response regulator ARR-B family	1.97133	N/A	N/A	N/A
BGI_novel_G008861	N/A	N/A	N/A	-1.59766	N/A
BGI_novel_G008871	basic endochitinase B [EC:3.2.1.14]	-2.81145	-2.58855	-3.68805	-3.19723
BGI_novel_G008896	N/A	N/A	N/A	-2.64768	N/A
BGI_novel_G008901	homeobox-leucine zipper protein	N/A	N/A	-1.24955	N/A
BGI_novel_G008952	N/A	N/A	N/A	-1.54619	N/A
BGI_novel_G008953	N/A	N/A	N/A	-2.48175	N/A
BGI_novel_G008957	N/A	-1.307	N/A	N/A	N/A
BGI_novel_G008960	N/A	N/A	N/A	-1.64034	N/A
BGI_novel_G008988	translation initiation factor 3 subunit A	-1.00325	N/A	N/A	N/A
BGI_novel_G008994	translation initiation factor 3 subunit A	N/A	N/A	-3.21005	N/A
BGI_novel_G008996	translation initiation factor 3 subunit A	N/A	N/A	-3.76064	N/A
BGI_novel_G009007	N/A	1.45655	N/A	N/A	N/A
BGI_novel_G009008	N/A	1.58528	N/A	N/A	N/A
BGI_novel_G009037	non-lysosomal glucosylceramidase [EC:3.2.1.45]	N/A	N/A	-3.58953	N/A
BGI_novel_G009043	phospholipase A1 [EC:3.1.1.32]	3.77306	N/A	N/A	N/A
BGI_novel_G009051	beta-1,3-galactosyltransferase [EC:2.4.1.-]	N/A	N/A	-3.32218	N/A
BGI_novel_G009058	replication factor A1	N/A	N/A	N/A	-3.41246
BGI_novel_G009060	replication factor A1	N/A	N/A	-2.69271	N/A
BGI_novel_G009072	vacuolar protein sorting-associated protein 13A/C	-0.684099	N/A	N/A	N/A
BGI_novel_G009077	replication factor A1	N/A	N/A	-1.40107	N/A
BGI_novel_G009086	N/A	N/A	N/A	-2.01532	N/A
BGI_novel_G009093	N/A	N/A	N/A	N/A	-1.23316
BGI_novel_G009095	deleted in malignant brain tumors 1 protein	N/A	N/A	-1.52903	N/A
BGI_novel_G009096	deleted in malignant brain tumors 1 protein	N/A	N/A	-1.35989	N/A
BGI_novel_G009098	deleted in malignant brain tumors 1 protein	N/A	N/A	-1.33613	N/A
BGI_novel_G009117	protein HIRA/HIR1	N/A	N/A	-1.92599	N/A
BGI_novel_G009167	expansin	N/A	N/A	0.697472	0.622016
BGI_novel_G009169	phosphoglycerate kinase [EC:2.7.2.3]	N/A	N/A	-1.56891	N/A
BGI_novel_G009184	fanconi anemia group J protein [EC:3.6.4.12]	N/A	2.78178	N/A	N/A
BGI_novel_G009188	N/A	N/A	N/A	-2.02482	N/A
BGI_novel_G009203	FUS-interacting serine-arginine-rich protein 1	N/A	N/A	-1.97397	N/A
BGI_novel_G009206	glyoxylate/hydroxypyruvate reductase [EC:1.1.1.79 1.1.1.81]	N/A	N/A	N/A	1.41092
BGI_novel_G009222	synaptojanin [EC:3.1.3.36]	N/A	N/A	-2.92574	N/A
BGI_novel_G009224	synaptojanin [EC:3.1.3.36]	N/A	N/A	-1.16361	N/A
BGI_novel_G009226	N/A	N/A	N/A	N/A	0.602976
BGI_novel_G009238	N/A	N/A	N/A	N/A	-3.24639
BGI_novel_G009326	N/A	N/A	N/A	0.6438	N/A
BGI_novel_G009331	formin 2	N/A	N/A	-3.51627	N/A
BGI_novel_G009332	formin 2	N/A	N/A	2.07844	N/A
BGI_novel_G009354	interleukin-1 receptor-associated kinase 4 [EC:2.7.11.1]	N/A	N/A	-1.9358	N/A
BGI_novel_G009443	phosphatidylinositol 3,5-bisphosphate 5-phosphatase [EC:3.1.3.-]	N/A	N/A	-2.93721	N/A
BGI_novel_G009462	fructose-bisphosphate aldolase, class I [EC:4.1.2.13]	N/A	N/A	-4.01275	N/A
BGI_novel_G009478	putative beta-1,4-xylosyltransferase IRX9 [EC:2.4.2.-]	N/A	N/A	N/A	-1.51394
BGI_novel_G009494	formin 2	N/A	N/A	-1.54086	N/A
BGI_novel_G009516	histone arginine demethylase JMJD6 [EC:1.14.11.-]	N/A	N/A	-1.83336	N/A
BGI_novel_G009552	ribonuclease H2 subunit C	N/A	N/A	N/A	1.2294
BGI_novel_G009565	ATP-binding cassette, subfamily G (WHITE), member 2	N/A	N/A	-2.69885	N/A
BGI_novel_G009566	ATP-binding cassette, subfamily G (WHITE), member 2	N/A	N/A	-1.72088	N/A
BGI_novel_G009582	oxysterol-binding protein 1	N/A	N/A	N/A	1.05552
BGI_novel_G009616	mucin-19	N/A	N/A	-1.93293	N/A
BGI_novel_G009647	large subunit ribosomal protein L7Ae	N/A	N/A	-2.16938	N/A
BGI_novel_G009753	mitogen-activated protein kinase 1/3 [EC:2.7.11.24]	N/A	N/A	-2.07397	N/A
BGI_novel_G009766	N/A	N/A	N/A	-1.14099	N/A
BGI_novel_G009768	N/A	N/A	N/A	-4.23923	N/A
BGI_novel_G009773	N/A	N/A	1.24105	N/A	N/A
BGI_novel_G009790	E1A/CREB-binding protein [EC:2.3.1.48]	N/A	N/A	-1.57446	N/A
BGI_novel_G009815	large subunit ribosomal protein L23e	N/A	N/A	N/A	0.740128
BGI_novel_G009816	large subunit ribosomal protein L37e	N/A	N/A	N/A	0.99759
BGI_novel_G009861	leucine-rich PPR motif-containing protein, mitochondrial	1.35973	0.781251	N/A	N/A
BGI_novel_G009909	N/A	N/A	N/A	-1.29189	N/A
BGI_novel_G009930	histone H3	N/A	N/A	0.874169	N/A
BGI_novel_G009945	serine/arginine repetitive matrix protein 1	N/A	N/A	-1.94434	N/A
BGI_novel_G009948	N/A	N/A	N/A	-1.3119	N/A
BGI_novel_G010034	DnaJ homolog subfamily C member 11	N/A	N/A	-1.72213	N/A
BGI_novel_G010044	fanconi anemia group M protein	N/A	N/A	-1.93034	N/A
BGI_novel_G010049	pectate lyase [EC:4.2.2.2]	N/A	N/A	-1.51868	N/A
BGI_novel_G010051	pectate lyase [EC:4.2.2.2]	N/A	N/A	N/A	-2.64389
BGI_novel_G010054	N/A	1.37039	N/A	N/A	N/A
BGI_novel_G010076	sentrin-specific protease 1 [EC:3.4.22.68]	N/A	N/A	-1.45559	N/A
BGI_novel_G010094	sentrin-specific protease 1 [EC:3.4.22.68]	N/A	N/A	N/A	3.12862
BGI_novel_G010113	transmembrane 9 superfamily member 2/4	N/A	N/A	-2.45167	N/A
BGI_novel_G010123	N/A	N/A	N/A	-1.95161	N/A
BGI_novel_G010137	N/A	N/A	N/A	-1.11529	N/A
BGI_novel_G010195	regulator of nonsense transcripts 1 [EC:3.6.4.-]	N/A	N/A	0.779777	N/A
BGI_novel_G010200	N/A	N/A	N/A	0.68992	N/A
BGI_novel_G010241	N/A	N/A	N/A	N/A	-1.08778
BGI_novel_G010244	small subunit ribosomal protein S14e	N/A	N/A	N/A	0.754658
BGI_novel_G010300	vacuolar protein sorting-associated protein 13A/C	N/A	N/A	1.21386	N/A
BGI_novel_G010316	N/A	N/A	N/A	-2.38771	N/A
BGI_novel_G010335	N/A	N/A	N/A	-1.39296	N/A
BGI_novel_G010346	mannose-6-phosphate isomerase [EC:5.3.1.8]	N/A	N/A	-3.28277	N/A
BGI_novel_G010372	exoribonuclease II [EC:3.1.13.1]	N/A	N/A	-2.95213	N/A
BGI_novel_G010375	CASK-interacting protein	N/A	N/A	N/A	-2.47418
BGI_novel_G010377	interleukin-1 receptor-associated kinase 4 [EC:2.7.11.1]	N/A	N/A	1.48611	1.71295
BGI_novel_G010380	interleukin-1 receptor-associated kinase 4 [EC:2.7.11.1]	3.39034	2.77896	N/A	2.04606
BGI_novel_G010382	N/A	4.42341	2.85143	N/A	2.59278
BGI_novel_G010384	mucin-2	2.37145	N/A	N/A	N/A
BGI_novel_G010385	CASK-interacting protein	-0.775849	N/A	N/A	N/A
BGI_novel_G010386	N/A	N/A	N/A	-1.7271	N/A
BGI_novel_G010390	bifunctional aspartate aminotransferase and glutamate/aspartate-prephenate aminotransferase [EC:2.6.1.1 2.6.1.78 2.6.1.79]	-1.64753	N/A	N/A	-2.04712
BGI_novel_G010393	N/A	N/A	N/A	N/A	1.95892
BGI_novel_G010394	dUTP pyrophosphatase [EC:3.6.1.23]	N/A	2.12102	N/A	1.83085
BGI_novel_G010396	N/A	-2.77218	N/A	N/A	N/A
BGI_novel_G010402	casein kinase 1 [EC:2.7.11.1]	-2.45898	-2.36937	-2.47935	-2.01841
BGI_novel_G010403	casein kinase 1 [EC:2.7.11.1]	-2.01536	-2.38295	-2.58252	N/A
BGI_novel_G010408	DNA-3-methyladenine glycosylase I [EC:3.2.2.20]	N/A	N/A	-1.31891	N/A
BGI_novel_G010418	N/A	N/A	N/A	N/A	0.652232
BGI_novel_G010431	denticleless	N/A	N/A	-2.67547	N/A
BGI_novel_G010442	interleukin-1 receptor-associated kinase 4 [EC:2.7.11.1]	N/A	N/A	-1.62662	N/A
BGI_novel_G010445	N/A	N/A	N/A	-1.83178	N/A
BGI_novel_G010446	nucleolar protein 58	N/A	N/A	-1.59415	N/A
BGI_novel_G010456	dynamin 1-like protein [EC:3.6.5.5]	N/A	N/A	-1.17629	N/A
BGI_novel_G010460	aconitate hydratase [EC:4.2.1.3]	N/A	N/A	-1.94395	N/A
BGI_novel_G010463	aconitate hydratase [EC:4.2.1.3]	N/A	N/A	-1.40197	N/A
BGI_novel_G010473	xyloglucan glycosyltransferase 4 [EC:2.4.1.-]	N/A	N/A	-1.87591	N/A
BGI_novel_G010498	N/A	N/A	N/A	-2.02377	N/A
BGI_novel_G010510	replication factor A1	N/A	N/A	N/A	-1.1736
BGI_novel_G010523	mitogen-activated protein kinase 1/3 [EC:2.7.11.24]	N/A	N/A	N/A	-1.00951
BGI_novel_G010529	pyridoxine kinase [EC:2.7.1.35]	N/A	N/A	-1.27402	N/A
BGI_novel_G010550	mitogen-activated protein kinase kinase kinase ANP1 [EC:2.7.11.25]	N/A	N/A	-1.57097	N/A
BGI_novel_G010572	anaphase-promoting complex subunit 7	N/A	N/A	-1.97199	N/A
BGI_novel_G010583	solute carrier family 23 (nucleobase transporter), member 1/2	N/A	N/A	-1.24973	N/A
BGI_novel_G010588	protein glucosyltransferase [EC:2.4.1.-]	N/A	N/A	-1.65383	N/A
BGI_novel_G010589	protein glucosyltransferase [EC:2.4.1.-]	N/A	N/A	-1.38851	N/A
BGI_novel_G010599	interleukin-1 receptor-associated kinase 4 [EC:2.7.11.1]	N/A	N/A	-1.67408	N/A
BGI_novel_G010601	interleukin-1 receptor-associated kinase 4 [EC:2.7.11.1]	N/A	N/A	-3.86321	N/A
BGI_novel_G010605	N/A	N/A	1.41701	N/A	N/A
BGI_novel_G010636	N/A	N/A	N/A	-2.68021	N/A
BGI_novel_G010644	nuclear transcription factor Y, alpha	N/A	N/A	N/A	-1.48596
BGI_novel_G010645	nuclear transcription factor Y, alpha	N/A	N/A	-3.0664	N/A
BGI_novel_G010652	far upstream element-binding protein	N/A	N/A	-0.975638	N/A
BGI_novel_G010655	N/A	N/A	N/A	-1.2353	N/A
BGI_novel_G010680	N/A	N/A	N/A	-1.23377	N/A
BGI_novel_G010684	N/A	N/A	N/A	-2.15207	N/A
BGI_novel_G010696	N/A	2.16357	1.38241	N/A	1.82565
BGI_novel_G010697	N/A	N/A	N/A	N/A	2.74098
BGI_novel_G010704	xylose isomerase [EC:5.3.1.5]	N/A	N/A	-2.106	N/A
BGI_novel_G010709	cyclin T	N/A	N/A	-1.74494	N/A
BGI_novel_G010718	N/A	N/A	N/A	-1.5208	N/A
BGI_novel_G010724	legumain [EC:3.4.22.34]	N/A	N/A	-1.70023	N/A
BGI_novel_G010740	interleukin-1 receptor-associated kinase 4 [EC:2.7.11.1]	N/A	N/A	-3.2032	N/A
BGI_novel_G010756	N/A	N/A	N/A	-2.04604	N/A
BGI_novel_G010760	elongation factor 1-alpha	N/A	N/A	-1.02376	N/A
BGI_novel_G010772	casein kinase 1 [EC:2.7.11.1]	-2.38119	N/A	N/A	N/A
BGI_novel_G010774	N/A	N/A	N/A	-2.09979	N/A
BGI_novel_G010777	N/A	N/A	N/A	-4.70881	N/A
BGI_novel_G010785	interleukin-1 receptor-associated kinase 4 [EC:2.7.11.1]	N/A	N/A	-1.33999	N/A
BGI_novel_G010794	N/A	N/A	N/A	N/A	0.853668
BGI_novel_G010814	transmembrane 9 superfamily member 2/4	N/A	0.990004	N/A	N/A
BGI_novel_G010860	NAD(P)H-quinone oxidoreductase subunit 5 [EC:7.1.1.2]	N/A	N/A	0.869093	2.53364
BGI_novel_G010905	signal recognition particle subunit SRP54 [EC:3.6.5.4]	N/A	N/A	-1.40531	N/A
BGI_novel_G010906	N/A	N/A	1.21238	N/A	N/A
BGI_novel_G010950	CASK-interacting protein	N/A	N/A	-2.6416	N/A
BGI_novel_G010964	N/A	N/A	N/A	-1.39865	N/A
BGI_novel_G010968	N/A	1.40366	N/A	N/A	N/A
BGI_novel_G010980	ent-copalyl diphosphate synthase [EC:5.5.1.13]	N/A	N/A	-1.14683	N/A
BGI_novel_G011008	lactoylglutathione lyase [EC:4.4.1.5]	1.81362	N/A	N/A	N/A
BGI_novel_G011056	KUP system potassium uptake protein	N/A	1.66155	N/A	N/A
BGI_novel_G011060	N/A	N/A	N/A	-1.26301	-0.986361
BGI_novel_G011080	neutral ceramidase [EC:3.5.1.23]	N/A	N/A	-1.20947	N/A
BGI_novel_G011136	mucin-19	N/A	N/A	N/A	0.805135
BGI_novel_G011153	callose synthase [EC:2.4.1.-]	N/A	N/A	-2.23209	N/A
BGI_novel_G011160	ribosome assembly protein 1 [EC:3.6.5.-]	N/A	N/A	-0.924979	N/A
BGI_novel_G011182	cyclin D1/2/4, plant	N/A	N/A	-3.04945	N/A
BGI_novel_G011230	UDP-apiose/xylose synthase	N/A	N/A	N/A	-2.63656
BGI_novel_G011254	ariadne-1 [EC:2.3.2.31]	N/A	N/A	-1.86224	N/A
BGI_novel_G011255	ariadne-1 [EC:2.3.2.31]	N/A	N/A	-1.39888	N/A
BGI_novel_G011259	small subunit ribosomal protein S15	N/A	N/A	N/A	1.92448
BGI_novel_G011264	mucin-19	1.57605	N/A	N/A	N/A
BGI_novel_G011271	coatomer subunit beta'	N/A	N/A	N/A	-2.01637
BGI_novel_G011274	coatomer subunit beta'	N/A	N/A	-2.1319	N/A
BGI_novel_G011276	coatomer subunit beta'	N/A	N/A	-2.25699	N/A
BGI_novel_G011280	coatomer subunit beta'	N/A	N/A	-2.93367	N/A
BGI_novel_G011283	coatomer subunit beta'	N/A	1.23772	N/A	N/A
BGI_novel_G011302	N/A	N/A	N/A	-2.43184	N/A
BGI_novel_G011306	ATPase inhibitor, mitochondrial	N/A	N/A	N/A	0.880571
BGI_novel_G011308	replication factor A1	N/A	2.36596	N/A	N/A
BGI_novel_G011309	replication factor A1	N/A	N/A	-1.60187	N/A
BGI_novel_G011319	mucin-2	N/A	N/A	-1.32395	N/A
BGI_novel_G011324	ATP-dependent RNA helicase DHX8/PRP22 [EC:3.6.4.13]	N/A	N/A	N/A	1.1409
BGI_novel_G011338	callose synthase [EC:2.4.1.-]	N/A	N/A	-2.00049	N/A
BGI_novel_G011342	callose synthase [EC:2.4.1.-]	N/A	N/A	N/A	-1.62316
BGI_novel_G011345	callose synthase [EC:2.4.1.-]	N/A	N/A	-1.37707	N/A
BGI_novel_G011360	calcium-binding protein CML	1.17337	N/A	N/A	N/A
BGI_novel_G011364	interleukin-1 receptor-associated kinase 4 [EC:2.7.11.1]	N/A	N/A	N/A	-3.42203
BGI_novel_G011365	N/A	N/A	N/A	-1.65819	N/A
BGI_novel_G011368	N/A	N/A	N/A	N/A	-1.39614
BGI_novel_G011376	N/A	N/A	N/A	-1.47687	N/A
BGI_novel_G011381	N/A	N/A	N/A	N/A	1.68549
BGI_novel_G011382	S-(hydroxymethyl)glutathione dehydrogenase / alcohol dehydrogenase [EC:1.1.1.284 1.1.1.1]	N/A	N/A	-1.17894	N/A
BGI_novel_G011408	E3 ubiquitin-protein ligase TRIP12 [EC:2.3.2.26]	N/A	N/A	N/A	1.10061
BGI_novel_G011411	large subunit ribosomal protein L27e	N/A	N/A	0.689348	1.16668
BGI_novel_G011422	isoleucyl-tRNA synthetase [EC:6.1.1.5]	N/A	N/A	-1.51197	N/A
BGI_novel_G011425	arogenate/prephenate dehydratase [EC:4.2.1.91 4.2.1.51]	N/A	N/A	-2.36436	N/A
BGI_novel_G011427	isoleucyl-tRNA synthetase [EC:6.1.1.5]	N/A	N/A	-2.42869	N/A
BGI_novel_G011446	plant G-box-binding factor	-1.64576	N/A	N/A	N/A
BGI_novel_G011512	N/A	3.08866	N/A	1.99646	N/A
BGI_novel_G011540	charged multivesicular body protein 1	N/A	N/A	-1.37067	N/A
BGI_novel_G011541	charged multivesicular body protein 1	N/A	N/A	-1.05214	N/A
BGI_novel_G011545	ubiquitin C	N/A	N/A	N/A	0.695064
BGI_novel_G011592	N/A	N/A	N/A	-2.63103	N/A
BGI_novel_G011613	basic endochitinase B [EC:3.2.1.14]	N/A	N/A	0.911982	N/A
BGI_novel_G011656	pectate lyase [EC:4.2.2.2]	N/A	N/A	-2.11821	N/A
BGI_novel_G011671	N/A	N/A	N/A	2.6334	N/A
BGI_novel_G011677	pro-apoptotic serine protease NMA111 [EC:3.4.21.-]	N/A	-1.96665	N/A	-2.35859
BGI_novel_G011719	N/A	N/A	N/A	0.612469	N/A
BGI_novel_G011756	breast cancer 2 susceptibility protein	N/A	N/A	-2.17409	N/A
BGI_novel_G011758	breast cancer 2 susceptibility protein	N/A	N/A	-2.0193	N/A
BGI_novel_G011764	ariadne-1 [EC:2.3.2.31]	N/A	N/A	-2.30187	N/A
BGI_novel_G011800	NADH-ubiquinone oxidoreductase chain 2 [EC:7.1.1.2]	-0.985769	N/A	N/A	N/A
BGI_novel_G011802	ent-copalyl diphosphate synthase [EC:5.5.1.13]	N/A	N/A	-1.69725	N/A
BGI_novel_G011816	ent-copalyl diphosphate synthase [EC:5.5.1.13]	N/A	N/A	-2.16563	N/A
BGI_novel_G011847	large subunit ribosomal protein L16	N/A	N/A	N/A	-1.18133
BGI_novel_G011858	mitogen-activated protein kinase kinase 3 [EC:2.7.12.2]	2.77522	N/A	N/A	N/A
BGI_novel_G011882	eukaryotic translation initiation factor 2C	N/A	-2.74683	N/A	N/A
BGI_novel_G011887	histone arginine demethylase JMJD6 [EC:1.14.11.-]	N/A	N/A	-1.07804	N/A
BGI_novel_G011925	N/A	N/A	N/A	N/A	0.822486
BGI_novel_G011946	interleukin-1 receptor-associated kinase 4 [EC:2.7.11.1]	N/A	N/A	N/A	-2.0293
BGI_novel_G012014	large subunit ribosomal protein L16	N/A	N/A	1.08644	N/A
ENSRNA050023841	translation initiation factor 6	N/A	N/A	-1.10871	N/A
TraesCS1A02G005315	down-regulator of transcription 1	N/A	N/A	1.86874	N/A
TraesCS1A02G005387	down-regulator of transcription 1	N/A	N/A	1.81875	N/A
TraesCS1A02G007934	mediator of RNA polymerase II transcription subunit 25	N/A	N/A	0.725592	N/A
TraesCS1A02G010900	mediator of RNA polymerase II transcription subunit 25	N/A	-0.495422	N/A	N/A
TraesCS1A02G010905	omega-hydroxypalmitate O-feruloyl transferase [EC:2.3.1.188]	N/A	N/A	0.565942	N/A
TraesCS1A02G033288	down-regulator of transcription 1	N/A	N/A	2.21426	N/A
TraesCS1A02G033501	mediator of RNA polymerase II transcription subunit 25	N/A	N/A	2.30238	N/A
TraesCS1A02G038200	histone H2A	N/A	N/A	0.596392	N/A
TraesCS1A02G047400	N/A	N/A	N/A	N/A	0.702429
TraesCS1A02G054900	general transcription factor IIIA	0	N/A	-1.34753	N/A
TraesCS1A02G056500	F-box and leucine-rich repeat protein 2/20	N/A	N/A	N/A	0.643077
TraesCS1A02G062600	N/A	N/A	N/A	-1.31661	N/A
TraesCS1A02G063100	N/A	N/A	N/A	-1.3223	N/A
TraesCS1A02G066100	oxalate decarboxylase [EC:4.1.1.2]	N/A	N/A	1.21499	N/A
TraesCS1A02G068900	auxin responsive GH3 gene family	N/A	N/A	-1.13093	0.840456
TraesCS1A02G072600	plant G-box-binding factor	0	N/A	0.592034	-0.925156
TraesCS1A02G082200	1,4-dihydroxy-2-naphthoyl-CoA hydrolase [EC:3.1.2.28]	N/A	N/A	N/A	0.835818
TraesCS1A02G092900	small subunit ribosomal protein S4e	N/A	N/A	0.433676	0.54414
TraesCS1A02G096500	large subunit ribosomal protein L18e	N/A	N/A	N/A	0.823767
TraesCS1A02G105400	ubiquitin C	N/A	N/A	0.545165	N/A
TraesCS1A02G107200	H+-translocating diphosphatase [EC:7.1.3.1]	N/A	N/A	0.460733	N/A
TraesCS1A02G115700	solute carrier family 23 (nucleobase transporter), member 1/2	N/A	N/A	N/A	0.488179
TraesCS1A02G115900	N/A	N/A	N/A	0.521777	N/A
TraesCS1A02G124800	E3 ubiquitin-protein ligase RBBP6 [EC:2.3.2.27]	-1.41597	-1.67239	N/A	-2.48243
TraesCS1A02G128600	U1 small nuclear ribonucleoprotein 70kDa	N/A	N/A	-0.691466	N/A
TraesCS1A02G138400	golgin subfamily B member 1	N/A	N/A	N/A	-0.637152
TraesCS1A02G147000	large subunit ribosomal protein L21e	N/A	N/A	N/A	0.870527
TraesCS1A02G155200	malate dehydrogenase [EC:1.1.1.37]	N/A	N/A	0.354389	N/A
TraesCS1A02G157500	homeobox-leucine zipper protein	0	N/A	-1.26425	N/A
TraesCS1A02G165400	aquaporin TIP	N/A	N/A	0.509137	N/A
TraesCS1A02G166600	DNA topoisomerase I [EC:5.99.1.2]	N/A	N/A	0.689196	0.746011
TraesCS1A02G169100	small subunit ribosomal protein S18	N/A	N/A	N/A	0.741309
TraesCS1A02G173400	membrane-associated progesterone receptor component	N/A	N/A	N/A	0.696218
TraesCS1A02G181100	serine/arginine repetitive matrix protein 1	N/A	N/A	N/A	1.06254
TraesCS1A02G186100	glutathione S-transferase [EC:2.5.1.18]	N/A	N/A	N/A	1.07491
TraesCS1A02G192200	N/A	N/A	N/A	N/A	1.15653
TraesCS1A02G194000	NADH dehydrogenase (ubiquinone) 1 beta subcomplex subunit 10	N/A	N/A	N/A	0.732109
TraesCS1A02G195000	replication factor A1	N/A	N/A	-1.83513	N/A
TraesCS1A02G202900	small subunit ribosomal protein S8e	N/A	N/A	0.581121	0.856808
TraesCS1A02G209600	N/A	N/A	N/A	N/A	0.6185
TraesCS1A02G217200	nucleoside-diphosphate kinase [EC:2.7.4.6]	N/A	N/A	0.56671	0.847021
TraesCS1A02G224200	N/A	N/A	N/A	N/A	0.772983
TraesCS1A02G229000	histone H3	N/A	N/A	0.715232	N/A
TraesCS1A02G230100	complex III assembly factor LYRM7	N/A	N/A	N/A	0.751443
TraesCS1A02G233200	signal peptidase I [EC:3.4.21.89]	N/A	N/A	N/A	0.773221
TraesCS1A02G241100	RNA-binding protein with serine-rich domain 1	N/A	N/A	0.974091	1.20565
TraesCS1A02G242400	Ras-related protein Rab-5C	N/A	N/A	N/A	0.702593
TraesCS1A02G251600	uncharacterized protein	N/A	N/A	0.4842	N/A
TraesCS1A02G259100	N/A	N/A	N/A	N/A	0.757138
TraesCS1A02G265700	N/A	N/A	N/A	N/A	1.08879
TraesCS1A02G265900	N/A	N/A	N/A	0.669497	N/A
TraesCS1A02G266700	interleukin-1 receptor-associated kinase 4 [EC:2.7.11.1]	N/A	N/A	1.03482	N/A
TraesCS1A02G268300	N/A	N/A	N/A	-1.5908	N/A
TraesCS1A02G275800	aarF domain-containing kinase	0	N/A	N/A	0.7591
TraesCS1A02G280700	mucin-19	N/A	N/A	N/A	1.06476
TraesCS1A02G284900	DNA-directed RNA polymerase II subunit RPB1 [EC:2.7.7.6]	N/A	N/A	1.20796	N/A
TraesCS1A02G285000	heat shock 70kDa protein 1/2/6/8	0.362882	0.365826	N/A	N/A
TraesCS1A02G295800	uncharacterized protein	N/A	N/A	N/A	0.652752
TraesCS1A02G298200	alcohol dehydrogenase (NADP+) [EC:1.1.1.2]	N/A	N/A	-0.97175	N/A
TraesCS1A02G299500	DNA replication licensing factor MCM3 [EC:3.6.4.12]	N/A	N/A	N/A	-1.30423
TraesCS1A02G300300	N/A	N/A	N/A	0.514557	N/A
TraesCS1A02G303100	gibberellin 16alpha,17-epoxidase [EC:1.14.-.-]	N/A	N/A	N/A	1.24418
TraesCS1A02G311400	transcription elongation factor SPT6	N/A	N/A	N/A	-0.771464
TraesCS1A02G312800	N/A	N/A	N/A	N/A	0.969285
TraesCS1A02G317311	protein TBF1	N/A	-7.16557	-8.01421	-9.23204
TraesCS1A02G317500	eukaryotic translation initiation factor 2C	N/A	N/A	0.492715	1.2271
TraesCS1A02G324800	transcription elongation factor SPT5	N/A	N/A	N/A	-0.879507
TraesCS1A02G326800	basic endochitinase B [EC:3.2.1.14]	N/A	N/A	N/A	0.623901
TraesCS1A02G333400	large subunit ribosomal protein L33	N/A	N/A	N/A	1.34722
TraesCS1A02G350200	tubulin alpha	N/A	N/A	0.349225	N/A
TraesCS1A02G351000	N/A	N/A	N/A	N/A	1.03252
TraesCS1A02G360000	histone H3	N/A	N/A	0.818768	N/A
TraesCS1A02G360200	histone H3	N/A	N/A	0.842157	N/A
TraesCS1A02G363700	large subunit ribosomal protein L28e	N/A	N/A	N/A	0.673951
TraesCS1A02G364000	RNA-binding protein with serine-rich domain 1	N/A	N/A	0.402857	N/A
TraesCS1A02G369300	N/A	N/A	N/A	-1.69583	N/A
TraesCS1A02G378000	guanine nucleotide-binding protein subunit beta-2-like 1 protein	N/A	N/A	0.615623	N/A
TraesCS1A02G386000	formin 2	N/A	N/A	N/A	1.11116
TraesCS1A02G392200	potassium channel	N/A	N/A	N/A	0.715857
TraesCS1A02G398200	N/A	N/A	N/A	-1.30284	N/A
TraesCS1A02G399800	large subunit ribosomal protein L18Ae	N/A	N/A	0.545731	N/A
TraesCS1A02G404300	ATP-binding cassette, subfamily C (CFTR/MRP), member 1 [EC:7.6.2.3]	N/A	N/A	-1.14752	N/A
TraesCS1A02G406300	iron-sulfur cluster assembly enzyme ISCU, mitochondrial	N/A	N/A	N/A	1.20059
TraesCS1A02G416700	mucin-19	N/A	N/A	N/A	0.886883
TraesCS1A02G426600	N/A	N/A	N/A	-1.42074	N/A
TraesCS1A02G426800	polypyrimidine tract-binding protein 2	N/A	N/A	N/A	1.06605
TraesCS1A02G438600	translation initiation factor 5B	N/A	N/A	N/A	-0.567448
TraesCS1A02G439100	N/A	N/A	N/A	N/A	0.923573
TraesCS1A02G441600	voltage-dependent anion channel protein 2	N/A	N/A	-1.16132	N/A
TraesCS1B02G011000	mediator of RNA polymerase II transcription subunit 25	N/A	N/A	N/A	-0.422598
TraesCS1B02G034300	N/A	N/A	N/A	N/A	1.34249
TraesCS1B02G041928	down-regulator of transcription 1	N/A	0.600557	1.65316	N/A
TraesCS1B02G080800	N/A	N/A	N/A	-1.18418	N/A
TraesCS1B02G080900	N/A	N/A	N/A	-1.53584	N/A
TraesCS1B02G084300	oxalate decarboxylase [EC:4.1.1.2]	N/A	N/A	0.956688	N/A
TraesCS1B02G119300	starch synthase [EC:2.4.1.21]	N/A	N/A	-0.587379	N/A
TraesCS1B02G135700	solute carrier family 23 (nucleobase transporter), member 1/2	N/A	N/A	N/A	0.709072
TraesCS1B02G141100	interleukin-1 receptor-associated kinase 4 [EC:2.7.11.1]	N/A	N/A	-2.06433	N/A
TraesCS1B02G152200	golgin subfamily B member 1	N/A	N/A	N/A	-0.819081
TraesCS1B02G159600	N/A	N/A	N/A	-0.990931	N/A
TraesCS1B02G164500	large subunit ribosomal protein L21e	N/A	N/A	N/A	1.11225
TraesCS1B02G165500	beta-amylase [EC:3.2.1.2]	N/A	N/A	-1.499	N/A
TraesCS1B02G166700	N/A	N/A	N/A	-1.16951	N/A
TraesCS1B02G168600	cyanate lyase [EC:4.2.1.104]	N/A	N/A	N/A	0.942281
TraesCS1B02G169400	COMPASS component SWD3	N/A	N/A	-1.2556	N/A
TraesCS1B02G173900	homeobox-leucine zipper protein	0	N/A	-1.24976	N/A
TraesCS1B02G182200	aquaporin TIP	N/A	N/A	N/A	0.50007
TraesCS1B02G182600	small subunit ribosomal protein S27Ae	N/A	N/A	N/A	0.8115
TraesCS1B02G182700	small subunit ribosomal protein S27Ae	N/A	N/A	N/A	2.1977
TraesCS1B02G183100	next to BRCA1 gene 1 protein	N/A	N/A	N/A	1.1958
TraesCS1B02G191000	membrane-associated progesterone receptor component	N/A	N/A	N/A	0.603002
TraesCS1B02G199100	serine/threonine-protein kinase OSR1/STK39 [EC:2.7.11.1]	N/A	-0.785315	N/A	N/A
TraesCS1B02G199500	serine/arginine repetitive matrix protein 1	N/A	N/A	N/A	0.891987
TraesCS1B02G206700	hypoxia up-regulated 1	N/A	N/A	-1.08314	N/A
TraesCS1B02G210300	N/A	N/A	N/A	-0.64979	N/A
TraesCS1B02G216800	small subunit ribosomal protein S8e	N/A	N/A	0.65542	N/A
TraesCS1B02G230300	nucleoside-diphosphate kinase [EC:2.7.4.6]	N/A	N/A	N/A	0.867574
TraesCS1B02G237500	N/A	N/A	N/A	N/A	0.924186
TraesCS1B02G241900	serine/threonine-protein kinase mTOR [EC:2.7.11.1]	N/A	N/A	-0.705199	N/A
TraesCS1B02G245800	mucin-19	N/A	N/A	-1.38662	N/A
TraesCS1B02G247400	N/A	N/A	N/A	N/A	0.77626
TraesCS1B02G249400	PAX-interacting protein 1	N/A	N/A	N/A	-3.69765
TraesCS1B02G253000	serine/arginine repetitive matrix protein 2	N/A	N/A	N/A	1.36558
TraesCS1B02G253800	Ras-related protein Rab-5C	N/A	N/A	N/A	0.540781
TraesCS1B02G256000	EREBP-like factor	N/A	N/A	N/A	0.671621
TraesCS1B02G257100	solute carrier family 25 (peroxisomal adenine nucleotide transporter), member 17	N/A	N/A	N/A	0.757973
TraesCS1B02G260900	ubiquinol-cytochrome c reductase subunit 9	N/A	N/A	N/A	0.82526
TraesCS1B02G278900	N/A	N/A	N/A	-1.64628	N/A
TraesCS1B02G285000	aarF domain-containing kinase	0	N/A	N/A	0.810198
TraesCS1B02G289700	serine/arginine repetitive matrix protein 2	N/A	N/A	N/A	1.02853
TraesCS1B02G291700	N/A	N/A	N/A	N/A	1.22495
TraesCS1B02G292000	LETM1 and EF-hand domain-containing protein 1, mitochondrial	N/A	N/A	-0.895818	N/A
TraesCS1B02G294300	heat shock 70kDa protein 1/2/6/8	0.239829	N/A	N/A	N/A
TraesCS1B02G306500	solute carrier family 39 (zinc transporter), member 1/2/3	N/A	N/A	N/A	0.820396
TraesCS1B02G310300	expansin	N/A	N/A	1.15602	N/A
TraesCS1B02G313200	NADH dehydrogenase (ubiquinone) 1 alpha subcomplex subunit 1	N/A	N/A	N/A	0.820778
TraesCS1B02G322900	transcription elongation factor SPT6	N/A	N/A	N/A	-0.769771
TraesCS1B02G326200	serine/arginine repetitive matrix protein 1	N/A	N/A	N/A	1.98711
TraesCS1B02G327600	RING-H2 zinc finger protein RHA1	N/A	N/A	-1.44937	N/A
TraesCS1B02G329700	interleukin-1 receptor-associated kinase 4 [EC:2.7.11.1]	N/A	-7.51922	-8.35184	-7.10726
TraesCS1B02G329711	collagen, type IV, alpha	N/A	-5.06965	-6.5428	-6.54827
TraesCS1B02G329992	collagen, type IV, alpha	N/A	-8.14932	-7.90117	-7.93293
TraesCS1B02G330000	N/A	N/A	N/A	N/A	1.31548
TraesCS1B02G337800	transcription elongation factor SPT5	N/A	N/A	N/A	-0.771954
TraesCS1B02G340200	basic endochitinase B [EC:3.2.1.14]	N/A	N/A	N/A	0.92735
TraesCS1B02G359800	alpha-glucan, water dikinase [EC:2.7.9.4]	N/A	N/A	N/A	2.11881
TraesCS1B02G364200	ferredoxin	N/A	N/A	N/A	0.735998
TraesCS1B02G365200	N/A	N/A	N/A	N/A	1.26393
TraesCS1B02G373100	choline/ethanolamine kinase [EC:2.7.1.32 2.7.1.82]	N/A	N/A	-1.06959	N/A
TraesCS1B02G375900	histone H3	N/A	N/A	0.703102	N/A
TraesCS1B02G376300	histone H3	N/A	N/A	0.714281	N/A
TraesCS1B02G376700	histone H3	N/A	N/A	0.79086	N/A
TraesCS1B02G383400	farnesyl diphosphate synthase [EC:2.5.1.1 2.5.1.10]	N/A	N/A	-0.643382	N/A
TraesCS1B02G384400	N/A	N/A	N/A	-2.20127	N/A
TraesCS1B02G396200	1,2-dihydroxy-3-keto-5-methylthiopentene dioxygenase [EC:1.13.11.53 1.13.11.54]	N/A	N/A	N/A	0.871786
TraesCS1B02G414600	N/A	N/A	N/A	N/A	0.908952
TraesCS1B02G420300	potassium channel	N/A	N/A	N/A	0.735425
TraesCS1B02G423500	E3 ubiquitin-protein ligase KCMF1 [EC:2.3.2.27]	N/A	N/A	N/A	0.467262
TraesCS1B02G426000	N/A	N/A	N/A	-0.597241	N/A
TraesCS1B02G426100	N/A	N/A	N/A	-1.375	N/A
TraesCS1B02G432900	small subunit ribosomal protein S10	N/A	N/A	N/A	0.915953
TraesCS1B02G436500	iron-sulfur cluster assembly enzyme ISCU, mitochondrial	N/A	N/A	N/A	0.929184
TraesCS1B02G446900	mucin-19	N/A	N/A	N/A	0.660116
TraesCS1B02G450100	N/A	N/A	N/A	N/A	0.646904
TraesCS1B02G456900	cinnamyl-alcohol dehydrogenase [EC:1.1.1.195]	N/A	N/A	N/A	0.999406
TraesCS1B02G460900	N/A	N/A	N/A	-1.07487	N/A
TraesCS1B02G461700	polypyrimidine tract-binding protein 2	N/A	N/A	N/A	0.859279
TraesCS1B02G472500	translation initiation factor 5B	N/A	N/A	N/A	-0.618408
TraesCS1B02G472800	N/A	N/A	N/A	N/A	0.767294
TraesCS1D02G000531	transcription initiation factor TFIID subunit 12	N/A	N/A	1.27562	N/A
TraesCS1D02G000567	transcription initiation factor TFIID subunit 12	N/A	N/A	2.25231	N/A
TraesCS1D02G000582	transcription initiation factor TFIID subunit 12	N/A	N/A	1.86588	N/A
TraesCS1D02G001000	mediator of RNA polymerase II transcription subunit 25	N/A	0.348158	0.627557	N/A
TraesCS1D02G001300	mediator of RNA polymerase II transcription subunit 25	N/A	N/A	0.855649	N/A
TraesCS1D02G001400	mediator of RNA polymerase II transcription subunit 25	N/A	N/A	N/A	-0.443501
TraesCS1D02G004200	replication factor A1	N/A	N/A	N/A	0.619168
TraesCS1D02G007400	mediator of RNA polymerase II transcription subunit 25	N/A	N/A	-0.615575	-0.976295
TraesCS1D02G008600	mediator of RNA polymerase II transcription subunit 25	N/A	N/A	0.620578	N/A
TraesCS1D02G009900	PAX-interacting protein 1	N/A	N/A	0.574963	N/A
TraesCS1D02G010400	large subunit ribosomal protein L2	N/A	N/A	N/A	0.5764
TraesCS1D02G011900	N/A	N/A	N/A	-1.0717	N/A
TraesCS1D02G012000	exocyst complex component 6	N/A	N/A	0.485231	N/A
TraesCS1D02G015100	mediator of RNA polymerase II transcription subunit 25	N/A	N/A	N/A	-0.680759
TraesCS1D02G027500	N/A	N/A	N/A	0.602955	1.27018
TraesCS1D02G027800	N/A	N/A	N/A	N/A	0.972298
TraesCS1D02G028100	N/A	N/A	N/A	N/A	0.96578
TraesCS1D02G028500	N/A	N/A	N/A	N/A	0.911248
TraesCS1D02G030700	DELLA protein	0	N/A	-1.7429	N/A
TraesCS1D02G034800	formin 2	N/A	N/A	0.440775	N/A
TraesCS1D02G037300	N/A	N/A	N/A	N/A	0.813357
TraesCS1D02G039800	histone H2A	N/A	N/A	0.649799	N/A
TraesCS1D02G039900	histone H2A	N/A	N/A	0.616775	N/A
TraesCS1D02G045200	7,8-dihydroneopterin aldolase/epimerase/oxygenase [EC:4.1.2.25 5.1.99.8 1.13.11.81]	N/A	N/A	N/A	1.41388
TraesCS1D02G046400	oxalate decarboxylase [EC:4.1.1.2]	N/A	N/A	0.542694	N/A
TraesCS1D02G049400	N/A	N/A	N/A	N/A	0.748746
TraesCS1D02G052000	ATP-binding cassette, subfamily G (WHITE), member 2	N/A	N/A	0.742909	N/A
TraesCS1D02G063900	N/A	N/A	N/A	-1.43328	N/A
TraesCS1D02G067100	oxalate decarboxylase [EC:4.1.1.2]	N/A	N/A	1.08788	N/A
TraesCS1D02G074600	acetylornithine aminotransferase [EC:2.6.1.11]	N/A	N/A	N/A	0.698903
TraesCS1D02G075500	plant G-box-binding factor	0	N/A	0.675687	N/A
TraesCS1D02G084900	3-oxoacyl-[acyl-carrier protein] reductase [EC:1.1.1.100]	N/A	N/A	N/A	0.430936
TraesCS1D02G101600	small subunit ribosomal protein S4e	N/A	N/A	0.333002	N/A
TraesCS1D02G105000	U1 small nuclear ribonucleoprotein A	N/A	N/A	N/A	0.67455
TraesCS1D02G105500	large subunit ribosomal protein L18e	N/A	N/A	N/A	1.11009
TraesCS1D02G107600	H+-translocating diphosphatase [EC:7.1.3.1]	N/A	N/A	0.835332	N/A
TraesCS1D02G110700	myosin V	N/A	N/A	-0.623022	N/A
TraesCS1D02G119200	N/A	N/A	N/A	-1.71482	N/A
TraesCS1D02G124000	N/A	N/A	N/A	0.824803	1.03154
TraesCS1D02G133000	ditrans,polycis-polyprenyl diphosphate synthase [EC:2.5.1.87]	N/A	N/A	N/A	1.16188
TraesCS1D02G134800	16S rRNA (cytidine1402-2'-O)-methyltransferase [EC:2.1.1.198]	-2.81408	N/A	N/A	N/A
TraesCS1D02G142600	inosine triphosphate pyrophosphatase [EC:3.6.1.-]	N/A	N/A	N/A	0.880009
TraesCS1D02G145100	large subunit ribosomal protein L21e	N/A	N/A	N/A	0.653118
TraesCS1D02G156400	small subunit ribosomal protein S17e	N/A	N/A	0.531736	N/A
TraesCS1D02G159400	vacuolar protein sorting-associated protein 52	N/A	N/A	-1.33462	N/A
TraesCS1D02G164200	cytochrome b-561 [EC:7.2.1.3]	N/A	N/A	0.790569	N/A
TraesCS1D02G165400	membrane-associated progesterone receptor component	N/A	N/A	N/A	0.576633
TraesCS1D02G174000	myosin V	N/A	N/A	-1.12	N/A
TraesCS1D02G174100	DNA-directed RNA polymerase II subunit RPB1 [EC:2.7.7.6]	N/A	N/A	N/A	1.46594
TraesCS1D02G174700	ubiquitin C	N/A	N/A	N/A	0.997835
TraesCS1D02G175200	aquaporin TIP	N/A	N/A	0.59053	0.498656
TraesCS1D02G189800	glutathione S-transferase [EC:2.5.1.18]	N/A	N/A	N/A	1.11272
TraesCS1D02G197900	NADH dehydrogenase (ubiquinone) 1 beta subcomplex subunit 10	N/A	N/A	N/A	0.872248
TraesCS1D02G202100	ATP-dependent Clp protease, protease subunit [EC:3.4.21.92]	N/A	N/A	N/A	0.748451
TraesCS1D02G206300	small subunit ribosomal protein S8e	N/A	N/A	0.493457	0.783967
TraesCS1D02G215400	expansin	N/A	N/A	0.590077	N/A
TraesCS1D02G215500	expansin	N/A	N/A	0.512094	N/A
TraesCS1D02G219000	nucleoside-diphosphate kinase [EC:2.7.4.6]	N/A	N/A	0.488938	0.933808
TraesCS1D02G219100	peptide-methionine (S)-S-oxide reductase [EC:1.8.4.11]	N/A	N/A	N/A	0.537014
TraesCS1D02G223700	N/A	N/A	N/A	N/A	1.03016
TraesCS1D02G224400	importin subunit beta-1	N/A	-0.592094	N/A	N/A
TraesCS1D02G225900	N/A	N/A	N/A	N/A	1.08394
TraesCS1D02G226400	AMP deaminase [EC:3.5.4.6]	N/A	N/A	0.560829	N/A
TraesCS1D02G231800	complex III assembly factor LYRM7	N/A	N/A	N/A	0.86859
TraesCS1D02G232300	DNA-directed RNA polymerases I, II, and III subunit RPABC1	N/A	N/A	N/A	1.0806
TraesCS1D02G238300	signal peptidase I [EC:3.4.21.89]	N/A	N/A	N/A	0.769624
TraesCS1D02G242300	Ras-related protein Rab-5C	N/A	N/A	0.630883	0.774915
TraesCS1D02G244500	EREBP-like factor	N/A	N/A	N/A	0.665512
TraesCS1D02G245700	solute carrier family 25 (peroxisomal adenine nucleotide transporter), member 17	N/A	N/A	N/A	0.620262
TraesCS1D02G251100	uncharacterized protein	N/A	N/A	0.450488	N/A
TraesCS1D02G251700	aspartyl protease family protein [EC:3.4.23.-]	N/A	N/A	1.06357	N/A
TraesCS1D02G254800	glutathionyl-hydroquinone reductase [EC:1.8.5.7]	N/A	N/A	N/A	0.646628
TraesCS1D02G256500	mitochondrial chaperone BCS1	-1.32282	N/A	N/A	N/A
TraesCS1D02G261900	histone H3	N/A	N/A	0.756462	N/A
TraesCS1D02G262400	cellular nucleic acid-binding protein	N/A	N/A	0.543504	N/A
TraesCS1D02G264200	large subunit ribosomal protein L4e	N/A	N/A	0.594643	N/A
TraesCS1D02G268200	N/A	N/A	N/A	-1.58267	N/A
TraesCS1D02G271800	serine/arginine repetitive matrix protein 2	N/A	N/A	N/A	0.945309
TraesCS1D02G279800	serine/arginine repetitive matrix protein 2	N/A	N/A	N/A	0.742734
TraesCS1D02G284000	heat shock 70kDa protein 1/2/6/8	0.431463	0.425131	N/A	N/A
TraesCS1D02G295000	iron transport multicopper oxidase	N/A	N/A	-1.07842	N/A
TraesCS1D02G301700	2-hydroxyflavanone C-glucosyltransferase [EC:2.4.1.360]	N/A	N/A	1.21388	N/A
TraesCS1D02G306800	large subunit ribosomal protein L30e	N/A	N/A	0.565115	N/A
TraesCS1D02G309900	N/A	N/A	N/A	N/A	0.846052
TraesCS1D02G311400	transcription elongation factor SPT6	N/A	N/A	N/A	-0.763639
TraesCS1D02G312900	N/A	N/A	N/A	N/A	1.13162
TraesCS1D02G317211	collagen, type IV, alpha	N/A	-6.28985	-6.22431	-7.54448
TraesCS1D02G317300	serine/arginine repetitive matrix protein 2	N/A	N/A	0.485641	1.13521
TraesCS1D02G317301	eukaryotic translation initiation factor 2C	N/A	-8.675	-8.32807	-8.85685
TraesCS1D02G319300	serine/arginine repetitive matrix protein 1	N/A	N/A	N/A	1.00272
TraesCS1D02G325500	transcription elongation factor SPT5	N/A	N/A	N/A	-0.908527
TraesCS1D02G327000	KDEL-tailed cysteine endopeptidase [EC:3.4.22.-]	N/A	N/A	N/A	0.976039
TraesCS1D02G328900	basic endochitinase B [EC:3.2.1.14]	N/A	N/A	N/A	0.763574
TraesCS1D02G329500	formin 2	N/A	N/A	N/A	1.23708
TraesCS1D02G351600	ATP-dependent RNA helicase DDX42 [EC:3.6.4.13]	0	N/A	N/A	1.26883
TraesCS1D02G352500	endonuclease III [EC:4.2.99.18]	N/A	0.834587	N/A	N/A
TraesCS1D02G353100	tubulin alpha	N/A	N/A	0.380515	N/A
TraesCS1D02G353800	N/A	N/A	N/A	N/A	1.29041
TraesCS1D02G355100	serine/arginine repetitive matrix protein 1	N/A	N/A	N/A	2.18832
TraesCS1D02G364200	histone H3	N/A	N/A	N/A	-2.04525
TraesCS1D02G364500	histone H3	N/A	N/A	0.961858	N/A
TraesCS1D02G364600	histone H3	N/A	N/A	0.67373	N/A
TraesCS1D02G366400	histone H3	N/A	N/A	0.919028	N/A
TraesCS1D02G366600	histone H3	N/A	N/A	0.693987	N/A
TraesCS1D02G374100	mucin-19	N/A	N/A	N/A	0.698283
TraesCS1D02G378100	N/A	N/A	N/A	-0.793828	N/A
TraesCS1D02G379300	mucin-19	N/A	N/A	0.528208	N/A
TraesCS1D02G383100	1,2-dihydroxy-3-keto-5-methylthiopentene dioxygenase [EC:1.13.11.53 1.13.11.54]	N/A	N/A	N/A	0.879094
TraesCS1D02G389100	N/A	N/A	N/A	-1.30478	N/A
TraesCS1D02G394400	formin 2	N/A	N/A	N/A	1.22531
TraesCS1D02G400300	potassium channel	N/A	N/A	N/A	0.900345
TraesCS1D02G405700	N/A	N/A	N/A	-0.951203	N/A
TraesCS1D02G407500	large subunit ribosomal protein L18Ae	N/A	N/A	0.657791	N/A
TraesCS1D02G408000	urease accessory protein	N/A	N/A	N/A	0.641185
TraesCS1D02G414700	iron-sulfur cluster assembly enzyme ISCU, mitochondrial	N/A	N/A	N/A	0.834406
TraesCS1D02G415900	(+)-neomenthol dehydrogenase [EC:1.1.1.208]	N/A	N/A	N/A	0.747141
TraesCS1D02G424500	mucin-19	N/A	N/A	N/A	0.96958
TraesCS1D02G429600	vitellogenic carboxypeptidase-like protein [EC:3.4.16.-]	N/A	N/A	0.77447	N/A
TraesCS1D02G436000	N/A	N/A	N/A	-0.965851	N/A
TraesCS2A02G000100	polycomb protein SUZ12	N/A	N/A	-0.900664	N/A
TraesCS2A02G002700	benzyl alcohol O-benzoyltransferase [EC:2.3.1.196 2.3.1.232]	-1.95772	N/A	N/A	N/A
TraesCS2A02G014000	N/A	N/A	N/A	-1.43431	-1.02922
TraesCS2A02G024000	N/A	N/A	N/A	2.01639	2.33445
TraesCS2A02G024100	N/A	N/A	N/A	2.80297	N/A
TraesCS2A02G041900	mitochondrial inner membrane protease subunit 1 [EC:3.4.21.-]	N/A	N/A	N/A	0.738882
TraesCS2A02G066800	ribulose-bisphosphate carboxylase small chain [EC:4.1.1.39]	-0.611239	N/A	N/A	N/A
TraesCS2A02G067300	ribulose-bisphosphate carboxylase small chain [EC:4.1.1.39]	-0.732979	N/A	N/A	N/A
TraesCS2A02G083000	elongation factor 1-alpha	N/A	N/A	0.366634	N/A
TraesCS2A02G097900	DNA-directed primase/polymerase protein [EC:2.7.7.102 2.7.7.7]	N/A	N/A	-1.54464	N/A
TraesCS2A02G102600	cellulose synthase A [EC:2.4.1.12]	N/A	N/A	N/A	-0.689578
TraesCS2A02G105100	DNA repair protein REV1 [EC:2.7.7.-]	N/A	N/A	-0.800218	N/A
TraesCS2A02G107200	peroxidase [EC:1.11.1.7]	N/A	N/A	N/A	1.08287
TraesCS2A02G111000	N/A	N/A	N/A	N/A	0.76034
TraesCS2A02G112700	tRNA acetyltransferase TAN1	N/A	N/A	N/A	0.593408
TraesCS2A02G113100	ribosome biogenesis protein NSA2	N/A	N/A	N/A	0.55313
TraesCS2A02G118000	E3 ubiquitin-protein ligase UNKL [EC:2.3.2.27]	N/A	N/A	0.701523	N/A
TraesCS2A02G121100	myosin heavy chain	N/A	N/A	N/A	1.15084
TraesCS2A02G126100	cystatin-C	N/A	N/A	0.567716	N/A
TraesCS2A02G131400	Rho GTPase-activating protein 22/24/25	N/A	N/A	-0.724912	N/A
TraesCS2A02G134300	beta-glucosidase [EC:3.2.1.21]	N/A	N/A	N/A	1.04733
TraesCS2A02G135400	pectinesterase [EC:3.1.1.11]	N/A	N/A	-1.14369	N/A
TraesCS2A02G138700	mucin-2	N/A	N/A	-1.09782	N/A
TraesCS2A02G142900	ATP synthase mitochondrial F1 complex assembly factor 2	N/A	N/A	N/A	0.827364
TraesCS2A02G154900	interleukin-1 receptor-associated kinase 4 [EC:2.7.11.1]	N/A	N/A	-2.46064	N/A
TraesCS2A02G158700	N/A	N/A	N/A	N/A	2.02694
TraesCS2A02G158800	N/A	N/A	N/A	N/A	1.11613
TraesCS2A02G161400	dynein assembly factor with WDR repeat domains 1	N/A	N/A	-1.05985	N/A
TraesCS2A02G161900	N/A	N/A	N/A	-1.49694	N/A
TraesCS2A02G163600	3-deoxy-7-phosphoheptulonate synthase [EC:2.5.1.54]	N/A	N/A	0.425603	N/A
TraesCS2A02G170200	adipocyte plasma membrane-associated protein	N/A	N/A	N/A	0.694503
TraesCS2A02G170800	large subunit ribosomal protein L27Ae	N/A	N/A	0.505491	N/A
TraesCS2A02G174100	anthocyanidin reductase [EC:1.3.1.77]	N/A	N/A	N/A	0.799071
TraesCS2A02G174700	mitochondrial import inner membrane translocase subunit TIM17	N/A	N/A	N/A	0.616975
TraesCS2A02G184000	small subunit ribosomal protein S13e	N/A	N/A	0.80551	N/A
TraesCS2A02G187400	cathepsin F [EC:3.4.22.41]	N/A	N/A	N/A	0.825843
TraesCS2A02G204600	N/A	N/A	N/A	N/A	1.12788
TraesCS2A02G211400	N/A	N/A	N/A	-1.19872	N/A
TraesCS2A02G213200	mucin-19	N/A	0.395312	0.976324	N/A
TraesCS2A02G214600	histone H2A	N/A	N/A	N/A	0.546951
TraesCS2A02G222700	protein phosphatase 1L [EC:3.1.3.16]	N/A	N/A	N/A	0.567941
TraesCS2A02G228800	small subunit ribosomal protein S12e	N/A	N/A	N/A	0.964274
TraesCS2A02G230200	N/A	N/A	N/A	N/A	0.728978
TraesCS2A02G230700	peptide-N4-(N-acetyl-beta-glucosaminyl)asparagine amidase [EC:3.5.1.52]	N/A	N/A	-0.895393	N/A
TraesCS2A02G243200	thioredoxin 1	N/A	N/A	N/A	0.843505
TraesCS2A02G248600	N/A	N/A	N/A	N/A	1.00491
TraesCS2A02G255600	N/A	N/A	N/A	1.15761	N/A
TraesCS2A02G260600	interleukin-1 receptor-associated kinase 4 [EC:2.7.11.1]	N/A	N/A	0.563767	N/A
TraesCS2A02G265800	N/A	N/A	N/A	-1.64901	N/A
TraesCS2A02G269600	3-hydroxyisobutyrate dehydrogenase [EC:1.1.1.31]	N/A	N/A	N/A	0.975115
TraesCS2A02G272800	NADH dehydrogenase (ubiquinone) 1 alpha subcomplex subunit 2	N/A	N/A	N/A	0.900101
TraesCS2A02G276100	small subunit ribosomal protein S8e	N/A	N/A	N/A	0.527538
TraesCS2A02G278600	large subunit ribosomal protein L35e	N/A	N/A	0.512009	0.588371
TraesCS2A02G287400	N/A	N/A	N/A	-1.60698	N/A
TraesCS2A02G290800	ATP-dependent DNA helicase PIF1 [EC:3.6.4.12]	N/A	N/A	0.593718	N/A
TraesCS2A02G293400	1,4-alpha-glucan branching enzyme [EC:2.4.1.18]	N/A	N/A	-0.52307	N/A
TraesCS2A02G293700	F-type H+-transporting ATPase subunit d	N/A	N/A	N/A	0.988722
TraesCS2A02G302600	small subunit ribosomal protein S10e	N/A	N/A	N/A	0.967892
TraesCS2A02G310300	1,4-alpha-glucan branching enzyme [EC:2.4.1.18]	N/A	N/A	-0.616227	N/A
TraesCS2A02G312900	HSP20 family protein	N/A	N/A	0.394389	N/A
TraesCS2A02G314400	N/A	N/A	N/A	N/A	1.06115
TraesCS2A02G315600	3''-deamino-3''-oxonicotianamine reductase [EC:1.1.1.285]	N/A	N/A	N/A	0.641977
TraesCS2A02G318800	N/A	N/A	N/A	N/A	0.691307
TraesCS2A02G323300	peptide-methionine (S)-S-oxide reductase [EC:1.8.4.11]	N/A	N/A	N/A	0.884583
TraesCS2A02G344100	N/A	N/A	N/A	1.00154	N/A
TraesCS2A02G350900	chitinase [EC:3.2.1.14]	N/A	N/A	N/A	1.31667
TraesCS2A02G354200	large subunit ribosomal protein L23Ae	N/A	N/A	0.546693	N/A
TraesCS2A02G355400	S-adenosylmethionine decarboxylase [EC:4.1.1.50]	N/A	N/A	0.423948	-0.529404
TraesCS2A02G365600	N/A	N/A	N/A	-1.08025	N/A
TraesCS2A02G375400	next to BRCA1 gene 1 protein	N/A	N/A	0.827546	1.06281
TraesCS2A02G379600	N/A	N/A	N/A	N/A	0.700155
TraesCS2A02G384700	N/A	N/A	N/A	N/A	0.736166
TraesCS2A02G385600	peroxygenase [EC:1.11.2.3]	N/A	N/A	0.466071	0.841318
TraesCS2A02G396200	beta-carotene 3-hydroxylase [EC:1.14.15.24]	N/A	N/A	N/A	0.832759
TraesCS2A02G398500	CASK-interacting protein	N/A	N/A	0.691834	N/A
TraesCS2A02G400200	E3 ubiquitin-protein ligase BIG BROTHER and related proteins [EC:2.3.2.27]	N/A	N/A	N/A	0.711808
TraesCS2A02G407500	fatty acid omega-hydroxylase [EC:1.14.-.-]	N/A	N/A	0.677861	N/A
TraesCS2A02G425900	N/A	N/A	N/A	N/A	0.818608
TraesCS2A02G432600	large subunit ribosomal protein L7e	N/A	N/A	N/A	0.811704
TraesCS2A02G433500	xyloglucan:xyloglucosyl transferase TCH4 [EC:2.4.1.207]	N/A	N/A	N/A	1.19716
TraesCS2A02G443300	mucin-19	N/A	N/A	0.468542	N/A
TraesCS2A02G449800	senataxin [EC:3.6.4.-]	N/A	N/A	N/A	0.818724
TraesCS2A02G453400	serine/arginine repetitive matrix protein 2	N/A	N/A	N/A	0.962267
TraesCS2A02G461300	collagen, type I, alpha	N/A	N/A	0.66913	N/A
TraesCS2A02G477700	N/A	N/A	N/A	0.89838	N/A
TraesCS2A02G483600	elongation factor 1-alpha	N/A	N/A	-1.18701	N/A
TraesCS2A02G485400	small subunit ribosomal protein S20e	N/A	N/A	N/A	0.548774
TraesCS2A02G492000	U11/U12 small nuclear ribonucleoprotein 25 kDa protein	N/A	N/A	N/A	1.0068
TraesCS2A02G493800	serine/threonine-protein kinase SRK2 [EC:2.7.11.1]	N/A	N/A	N/A	0.613178
TraesCS2A02G507400	peroxidase [EC:1.11.1.7]	N/A	N/A	N/A	0.787278
TraesCS2A02G512100	KDEL-tailed cysteine endopeptidase [EC:3.4.22.-]	N/A	N/A	N/A	0.680013
TraesCS2A02G522100	N/A	N/A	N/A	N/A	1.31613
TraesCS2A02G528200	N/A	N/A	N/A	-1.18688	N/A
TraesCS2A02G528800	U6 snRNA-associated Sm-like protein LSm7	N/A	N/A	N/A	1.06259
TraesCS2A02G532700	formin 2	N/A	N/A	0.737602	0.823267
TraesCS2A02G548200	polyamine oxidase [EC:1.5.3.17 1.5.3.-]	-0.493339	N/A	N/A	N/A
TraesCS2A02G558300	interleukin-1 receptor-associated kinase 4 [EC:2.7.11.1]	N/A	N/A	-1.23001	N/A
TraesCS2A02G566600	HIV-1 Vpr-binding protein [EC:2.7.11.1]	N/A	-0.538503	N/A	-1.22932
TraesCS2A02G566700	serine/threonine-protein kinase SRK2 [EC:2.7.11.1]	-3.39537	-2.57253	-2.07752	N/A
TraesCS2A02G567400	interleukin-1 receptor-associated kinase 4 [EC:2.7.11.1]	-1.52275	N/A	N/A	N/A
TraesCS2A02G571300	peroxidase [EC:1.11.1.7]	N/A	N/A	0.866523	N/A
TraesCS2A02G576400	inorganic pyrophosphatase [EC:3.6.1.1]	N/A	N/A	N/A	0.656191
TraesCS2A02G577400	serine/threonine-protein kinase ULK2 [EC:2.7.11.1]	N/A	N/A	-1.29921	N/A
TraesCS2A02G579000	N/A	N/A	N/A	-1.71509	N/A
TraesCS2A02G581900	cytochrome b-561 [EC:7.2.1.3]	N/A	N/A	0.759281	1.47365
TraesCS2A02G583100	CASK-interacting protein	N/A	N/A	N/A	-1.07259
TraesCS2A02G593000	pyruvate kinase [EC:2.7.1.40]	N/A	N/A	0.490288	N/A
TraesCS2B02G015500	histone-lysine N-methyltransferase SETD2 [EC:2.1.1.43]	1.08275	0.972748	N/A	0.767807
TraesCS2B02G041600	mitochondrial ABC transporter ATM	N/A	N/A	-1.22765	N/A
TraesCS2B02G048200	FUS-interacting serine-arginine-rich protein 1	N/A	N/A	N/A	0.964522
TraesCS2B02G048700	arginase [EC:3.5.3.1]	N/A	N/A	N/A	0.613529
TraesCS2B02G079200	ribulose-bisphosphate carboxylase small chain [EC:4.1.1.39]	-0.933009	N/A	N/A	N/A
TraesCS2B02G082500	acetyl-CoA carboxylase / biotin carboxylase 1 [EC:6.4.1.2 6.3.4.14 2.1.3.15]	N/A	N/A	N/A	-0.772506
TraesCS2B02G090100	transketolase [EC:2.2.1.1]	N/A	N/A	-1.14109	N/A
TraesCS2B02G129300	large subunit ribosomal protein L22e	N/A	N/A	N/A	0.592594
TraesCS2B02G129600	UDP-glucuronate decarboxylase [EC:4.1.1.35]	N/A	0.423835	0.751912	N/A
TraesCS2B02G142000	myosin heavy chain	N/A	N/A	N/A	1.44304
TraesCS2B02G147700	elongation factor 1-beta	N/A	N/A	N/A	0.431729
TraesCS2B02G153800	Rho GTPase-activating protein 22/24/25	N/A	N/A	-0.802131	N/A
TraesCS2B02G157800	beta-glucosidase [EC:3.2.1.21]	N/A	N/A	0.684045	1.57849
TraesCS2B02G169300	acetolactate synthase I/II/III large subunit [EC:2.2.1.6]	N/A	N/A	-0.785561	N/A
TraesCS2B02G174500	mucin-19	N/A	N/A	0.730951	N/A
TraesCS2B02G182900	ribonuclease T2 [EC:3.1.27.1]	N/A	N/A	N/A	0.9433
TraesCS2B02G184300	N/A	N/A	N/A	N/A	1.88966
TraesCS2B02G186000	histone H3	N/A	N/A	0.978992	N/A
TraesCS2B02G187400	dynein assembly factor with WDR repeat domains 1	N/A	N/A	-1.11116	N/A
TraesCS2B02G189300	3-deoxy-7-phosphoheptulonate synthase [EC:2.5.1.54]	N/A	N/A	0.591893	N/A
TraesCS2B02G196500	adipocyte plasma membrane-associated protein	N/A	N/A	N/A	0.801348
TraesCS2B02G197200	large subunit ribosomal protein L27Ae	N/A	N/A	0.514264	N/A
TraesCS2B02G201100	mitochondrial import inner membrane translocase subunit TIM17	N/A	N/A	N/A	0.595863
TraesCS2B02G204300	glutamyl-tRNA synthetase [EC:6.1.1.17]	N/A	N/A	-1.07951	N/A
TraesCS2B02G207400	N/A	N/A	N/A	0.468509	N/A
TraesCS2B02G209400	atypical dual specificity phosphatase [EC:3.1.3.16 3.1.3.48]	N/A	N/A	-1.33321	N/A
TraesCS2B02G219900	cathepsin F [EC:3.4.22.41]	N/A	N/A	N/A	0.651543
TraesCS2B02G225400	DNA-directed RNA polymerase II subunit RPB1 [EC:2.7.7.6]	N/A	N/A	0.555934	N/A
TraesCS2B02G232100	N/A	N/A	N/A	N/A	0.994787
TraesCS2B02G236000	mitochondrial pyruvate carrier 2	N/A	N/A	N/A	0.950014
TraesCS2B02G238000	N/A	N/A	N/A	1.29005	N/A
TraesCS2B02G240100	beta-amylase [EC:3.2.1.2]	-1.49039	-1.64591	N/A	N/A
TraesCS2B02G244400	translation initiation factor 1	N/A	N/A	N/A	0.656697
TraesCS2B02G255800	integrin-linked kinase-associated serine/threonine phosphatase 2C [EC:3.1.3.16]	1.64167	N/A	N/A	1.49001
TraesCS2B02G258000	N/A	N/A	N/A	-0.996249	N/A
TraesCS2B02G259100	NADH dehydrogenase (ubiquinone) flavoprotein 1 [EC:7.1.1.2 1.6.99.3]	N/A	N/A	0.417949	N/A
TraesCS2B02G260500	thioredoxin 1	N/A	N/A	N/A	0.860258
TraesCS2B02G262600	large subunit ribosomal protein L15e	N/A	-0.548229	N/A	N/A
TraesCS2B02G262700	small subunit ribosomal protein S12e	N/A	N/A	N/A	0.755487
TraesCS2B02G266100	interleukin-1 receptor-associated kinase 4 [EC:2.7.11.1]	N/A	N/A	N/A	0.802987
TraesCS2B02G268000	pyridoxine 4-dehydrogenase [EC:1.1.1.65]	N/A	N/A	N/A	0.735923
TraesCS2B02G270700	trichohyalin	N/A	N/A	0.717437	-0.809293
TraesCS2B02G271400	mitochondrial intermembrane space import and assembly protein 40	N/A	N/A	N/A	1.169
TraesCS2B02G271700	5'-AMP-activated protein kinase, catalytic alpha subunit [EC:2.7.11.11]	N/A	N/A	-0.700223	N/A
TraesCS2B02G272900	photosystem II 10kDa protein	N/A	N/A	N/A	1.23479
TraesCS2B02G273000	xyloglucan:xyloglucosyl transferase [EC:2.4.1.207]	N/A	N/A	-0.882745	N/A
TraesCS2B02G279600	translation initiation factor 5A	N/A	N/A	0.35307	N/A
TraesCS2B02G281400	interleukin-1 receptor-associated kinase 4 [EC:2.7.11.1]	N/A	N/A	0.638151	N/A
TraesCS2B02G282600	CCR4-NOT transcription complex subunit 2	N/A	N/A	-0.876373	N/A
TraesCS2B02G285100	peroxidase [EC:1.11.1.7]	1.94347	N/A	N/A	N/A
TraesCS2B02G292100	pyridoxine 4-dehydrogenase [EC:1.1.1.65]	-3.88807	-2.6671	-2.0089	-2.3951
TraesCS2B02G293800	small subunit ribosomal protein S8e	N/A	N/A	N/A	0.810193
TraesCS2B02G295300	chloroplastic oxoene reductase [EC:1.3.1.-]	N/A	N/A	N/A	0.73261
TraesCS2B02G296200	large subunit ribosomal protein L35e	N/A	N/A	0.435073	N/A
TraesCS2B02G302200	11beta/17beta-hydroxysteroid dehydrogenase [EC:1.1.1.146 1.1.1.-]	N/A	N/A	-1.77887	N/A
TraesCS2B02G305800	5'-AMP-activated protein kinase, regulatory gamma subunit	N/A	N/A	-0.665562	N/A
TraesCS2B02G307200	ATP-dependent DNA helicase PIF1 [EC:3.6.4.12]	N/A	N/A	0.541597	1.15709
TraesCS2B02G309500	1,4-alpha-glucan branching enzyme [EC:2.4.1.18]	N/A	N/A	-0.508892	N/A
TraesCS2B02G310000	F-type H+-transporting ATPase subunit d	N/A	N/A	N/A	0.84957
TraesCS2B02G314100	ATP-dependent Clp protease ATP-binding subunit ClpB	N/A	N/A	N/A	1.65086
TraesCS2B02G318500	small subunit ribosomal protein S10e	N/A	N/A	N/A	0.944911
TraesCS2B02G322100	perilipin-4	N/A	N/A	0.497569	N/A
TraesCS2B02G329900	HSP20 family protein	N/A	N/A	0.464112	N/A
TraesCS2B02G337100	N/A	N/A	N/A	N/A	0.923454
TraesCS2B02G341600	N/A	N/A	N/A	1.16881	N/A
TraesCS2B02G342200	glyceraldehyde-3-phosphate dehydrogenase (NADP+) (phosphorylating) [EC:1.2.1.13]	N/A	N/A	0.611879	N/A
TraesCS2B02G346000	betaine-aldehyde dehydrogenase [EC:1.2.1.8]	N/A	N/A	-1.66292	N/A
TraesCS2B02G355800	beta-1,4-mannosyl-glycoprotein beta-1,4-N-acetylglucosaminyltransferase [EC:2.4.1.144]	N/A	N/A	0.780912	N/A
TraesCS2B02G362500	N/A	-1.0717	N/A	-1.35944	N/A
TraesCS2B02G372900	S-adenosylmethionine decarboxylase [EC:4.1.1.50]	N/A	N/A	0.460481	-0.696392
TraesCS2B02G375100	large subunit ribosomal protein L23Ae	N/A	N/A	0.418264	0.669447
TraesCS2B02G375200	magnesium transporter	N/A	N/A	N/A	0.852559
TraesCS2B02G376700	calcium uptake protein 1, mitochondrial	N/A	N/A	-0.60825	N/A
TraesCS2B02G384600	peroxygenase [EC:1.11.2.3]	N/A	N/A	-1.47498	N/A
TraesCS2B02G385600	N/A	N/A	N/A	N/A	0.736317
TraesCS2B02G387800	transcription factor MYB, plant	0	N/A	1.21741	N/A
TraesCS2B02G392500	nuclear pore complex protein Nup214	N/A	N/A	0.469796	0.828022
TraesCS2B02G397800	N/A	N/A	N/A	N/A	0.891633
TraesCS2B02G399400	mitochondrial import receptor subunit TOM22	N/A	N/A	N/A	0.807922
TraesCS2B02G402500	peroxygenase [EC:1.11.2.3]	N/A	N/A	0.58722	0.86516
TraesCS2B02G404300	legumain [EC:3.4.22.34]	N/A	N/A	N/A	1.2825
TraesCS2B02G406400	serine/arginine repetitive matrix protein 1	N/A	-3.217	-2.36131	-2.79048
TraesCS2B02G416400	mucin-2	N/A	N/A	0.681843	N/A
TraesCS2B02G424800	N/A	N/A	N/A	N/A	0.644235
TraesCS2B02G443000	small subunit ribosomal protein S11e	N/A	N/A	0.430817	N/A
TraesCS2B02G453300	DNA ligase 4 [EC:6.5.1.1]	N/A	N/A	-0.679298	N/A
TraesCS2B02G453900	large subunit ribosomal protein L7e	N/A	N/A	N/A	0.975583
TraesCS2B02G461400	cell division cycle 20, cofactor of APC complex	N/A	N/A	-1.28121	N/A
TraesCS2B02G474700	serine/arginine repetitive matrix protein 2	N/A	N/A	N/A	1.00974
TraesCS2B02G479500	next to BRCA1 gene 1 protein	N/A	N/A	2.04579	N/A
TraesCS2B02G484400	coatomer subunit beta'	N/A	N/A	N/A	0.913935
TraesCS2B02G486800	RNA-binding protein FUS	-0.715167	N/A	N/A	N/A
TraesCS2B02G490900	aminomethyltransferase [EC:2.1.2.10]	N/A	N/A	1.10655	N/A
TraesCS2B02G507500	anthocyanidin reductase [EC:1.3.1.77]	N/A	N/A	N/A	0.587786
TraesCS2B02G521600	adenosylhomocysteinase [EC:3.3.1.1]	N/A	N/A	0.609317	N/A
TraesCS2B02G525700	gephyrin [EC:2.10.1.1 2.7.7.75]	N/A	N/A	N/A	1.17961
TraesCS2B02G529300	small subunit ribosomal protein S16e	N/A	N/A	-1.91736	N/A
TraesCS2B02G540100	KDEL-tailed cysteine endopeptidase [EC:3.4.22.-]	N/A	N/A	N/A	0.751829
TraesCS2B02G561500	N/A	N/A	N/A	N/A	0.940117
TraesCS2B02G571800	N/A	N/A	2.7071	N/A	N/A
TraesCS2B02G584200	ATP-dependent RNA helicase [EC:3.6.4.13]	N/A	N/A	-1.08105	N/A
TraesCS2B02G591300	pyruvate kinase [EC:2.7.1.40]	N/A	N/A	0.484311	N/A
TraesCS2B02G603500	CASK-interacting protein	N/A	N/A	0.74513	-1.21075
TraesCS2B02G605100	N/A	N/A	N/A	0.709423	N/A
TraesCS2B02G614100	peroxidase [EC:1.11.1.7]	-2.05666	N/A	N/A	N/A
TraesCS2D02G000600	polycomb protein SUZ12	N/A	N/A	-0.707668	N/A
TraesCS2D02G033200	molecular chaperone HtpG	0.472383	N/A	N/A	N/A
TraesCS2D02G034400	FUS-interacting serine-arginine-rich protein 1	N/A	N/A	N/A	0.814386
TraesCS2D02G034900	arginase [EC:3.5.3.1]	N/A	N/A	N/A	0.643755
TraesCS2D02G036200	N/A	N/A	N/A	N/A	0.723067
TraesCS2D02G043300	formin 2	1.25036	1.50445	1.37736	2.5379
TraesCS2D02G049500	chaperonin GroEL	N/A	0.63319	N/A	N/A
TraesCS2D02G063900	aquaporin PIP	N/A	N/A	0.479842	N/A
TraesCS2D02G064600	small subunit ribosomal protein S6e	N/A	N/A	N/A	0.458185
TraesCS2D02G068100	acetyl-CoA carboxylase / biotin carboxylase 1 [EC:6.4.1.2 6.3.4.14 2.1.3.15]	N/A	N/A	N/A	-0.91523
TraesCS2D02G075000	primary-amine oxidase [EC:1.4.3.21]	N/A	N/A	N/A	-0.577269
TraesCS2D02G092900	N/A	N/A	N/A	-1.82518	N/A
TraesCS2D02G095600	beta-glucosidase [EC:3.2.1.21]	N/A	N/A	2.25141	N/A
TraesCS2D02G104300	lysine-specific demethylase 8 [EC:1.14.11.27]	N/A	N/A	-1.74239	N/A
TraesCS2D02G106200	KDEL-tailed cysteine endopeptidase [EC:3.4.22.-]	3.74179	4.47523	2.77653	4.35126
TraesCS2D02G107400	peroxidase [EC:1.11.1.7]	N/A	N/A	N/A	1.1454
TraesCS2D02G109000	large subunit ribosomal protein L19e	N/A	N/A	N/A	0.531898
TraesCS2D02G109200	mucin-19	N/A	N/A	N/A	0.587992
TraesCS2D02G111700	N/A	N/A	N/A	N/A	0.843264
TraesCS2D02G123200	myosin heavy chain	N/A	N/A	N/A	1.39961
TraesCS2D02G128900	cystatin-C	N/A	N/A	0.648757	N/A
TraesCS2D02G135100	solute carrier family 23 (nucleobase transporter), member 1/2	N/A	N/A	N/A	0.55298
TraesCS2D02G136500	beta-glucosidase [EC:3.2.1.21]	N/A	N/A	N/A	1.09211
TraesCS2D02G161300	serine/threonine-protein kinase TNNI3K [EC:2.7.11.1]	N/A	N/A	-0.709333	N/A
TraesCS2D02G163300	ribonuclease T2 [EC:3.1.27.1]	N/A	N/A	N/A	0.729217
TraesCS2D02G164100	small subunit ribosomal protein S9e	N/A	N/A	0.556087	N/A
TraesCS2D02G168500	dynein assembly factor with WDR repeat domains 1	N/A	N/A	-0.935375	N/A
TraesCS2D02G170400	3-deoxy-7-phosphoheptulonate synthase [EC:2.5.1.54]	N/A	N/A	0.661627	N/A
TraesCS2D02G178300	large subunit ribosomal protein L27Ae	N/A	N/A	0.643266	N/A
TraesCS2D02G181100	N/A	N/A	N/A	1.34999	N/A
TraesCS2D02G185600	anthocyanidin reductase [EC:1.3.1.77]	N/A	N/A	N/A	0.840481
TraesCS2D02G195400	alpha-L-fucosidase [EC:3.2.1.51]	N/A	N/A	0.787204	N/A
TraesCS2D02G200500	cathepsin F [EC:3.4.22.41]	N/A	N/A	N/A	0.658061
TraesCS2D02G201200	pre-mRNA-processing factor 39	N/A	N/A	0.939943	N/A
TraesCS2D02G211100	MFS transporter, OCT family, solute carrier family 22 (organic cation transporter), member 3	N/A	N/A	0.63299	N/A
TraesCS2D02G219100	N/A	N/A	0.547181	1.10432	N/A
TraesCS2D02G224400	translation initiation factor 1	N/A	N/A	N/A	0.651751
TraesCS2D02G226100	large subunit ribosomal protein L44e	N/A	N/A	N/A	1.12612
TraesCS2D02G228700	protein phosphatase 1L [EC:3.1.3.16]	N/A	N/A	N/A	0.63669
TraesCS2D02G231100	adenylyl-sulfate reductase (glutathione) [EC:1.8.4.9]	N/A	N/A	N/A	0.635266
TraesCS2D02G234100	peptide-N4-(N-acetyl-beta-glucosaminyl)asparagine amidase [EC:3.5.1.52]	N/A	N/A	-1.48618	N/A
TraesCS2D02G237800	small subunit ribosomal protein S12e	N/A	N/A	N/A	0.787065
TraesCS2D02G246500	fructose-1,6-bisphosphatase I [EC:3.1.3.11]	N/A	N/A	-0.998237	N/A
TraesCS2D02G248000	ubiquitin-conjugating enzyme E2 A [EC:2.3.2.23]	N/A	N/A	N/A	0.612549
TraesCS2D02G248800	trichohyalin	N/A	N/A	0.504728	N/A
TraesCS2D02G250300	N/A	N/A	N/A	N/A	0.955556
TraesCS2D02G253900	photosystem II 10kDa protein	N/A	N/A	N/A	0.966242
TraesCS2D02G258800	N/A	N/A	N/A	N/A	0.936688
TraesCS2D02G258900	N/A	N/A	N/A	N/A	-3.43604
TraesCS2D02G261800	N/A	N/A	N/A	N/A	0.872639
TraesCS2D02G263000	large subunit ribosomal protein L13Ae	N/A	N/A	N/A	0.552523
TraesCS2D02G263100	interleukin-1 receptor-associated kinase 4 [EC:2.7.11.1]	N/A	N/A	0.839541	N/A
TraesCS2D02G275100	small subunit ribosomal protein S8e	N/A	N/A	N/A	0.709262
TraesCS2D02G275700	N/A	0.988848	N/A	N/A	N/A
TraesCS2D02G277700	large subunit ribosomal protein L35e	N/A	N/A	0.454514	N/A
TraesCS2D02G286500	ubiquinol-cytochrome c reductase iron-sulfur subunit [EC:7.1.1.8]	N/A	N/A	0.427501	N/A
TraesCS2D02G288600	N/A	N/A	N/A	0.533327	N/A
TraesCS2D02G288700	ATP-dependent DNA helicase PIF1 [EC:3.6.4.12]	N/A	N/A	0.672622	1.05992
TraesCS2D02G290800	1,4-alpha-glucan branching enzyme [EC:2.4.1.18]	N/A	N/A	-0.507861	N/A
TraesCS2D02G291300	F-type H+-transporting ATPase subunit d	N/A	N/A	N/A	0.790085
TraesCS2D02G301300	small subunit ribosomal protein S10e	N/A	N/A	N/A	0.859906
TraesCS2D02G303800	mucin-19	N/A	N/A	0.397861	N/A
TraesCS2D02G308600	1,4-alpha-glucan branching enzyme [EC:2.4.1.18]	N/A	N/A	-0.61882	N/A
TraesCS2D02G311400	HSP20 family protein	N/A	N/A	0.385964	N/A
TraesCS2D02G312600	N/A	N/A	N/A	N/A	1.0381
TraesCS2D02G316500	N/A	N/A	N/A	N/A	1.22143
TraesCS2D02G321900	aldose 1-epimerase [EC:5.1.3.3]	N/A	N/A	0.991032	N/A
TraesCS2D02G334400	next to BRCA1 gene 1 protein	N/A	N/A	-1.62811	N/A
TraesCS2D02G352900	S-adenosylmethionine decarboxylase [EC:4.1.1.50]	N/A	N/A	0.382218	N/A
TraesCS2D02G354800	large subunit ribosomal protein L23Ae	N/A	N/A	0.452935	N/A
TraesCS2D02G359600	N/A	N/A	N/A	-1.23279	N/A
TraesCS2D02G361200	N/A	N/A	N/A	-1.31863	N/A
TraesCS2D02G362500	phospholipase A1 [EC:3.1.1.32]	N/A	N/A	-0.911765	N/A
TraesCS2D02G364100	peroxygenase [EC:1.11.2.3]	N/A	N/A	N/A	0.589419
TraesCS2D02G366100	cytochrome b-561 [EC:7.2.1.3]	N/A	N/A	N/A	0.875266
TraesCS2D02G371800	N/A	N/A	N/A	0.668333	0.954725
TraesCS2D02G373400	mitogen-activated protein kinase 1/3 [EC:2.7.11.24]	N/A	N/A	-1.12283	N/A
TraesCS2D02G378600	mitochondrial import receptor subunit TOM22	N/A	N/A	N/A	0.945703
TraesCS2D02G381400	N/A	N/A	N/A	N/A	0.90718
TraesCS2D02G382300	peroxygenase [EC:1.11.2.3]	N/A	N/A	0.38349	0.717543
TraesCS2D02G383500	legumain [EC:3.4.22.34]	N/A	N/A	N/A	1.1217
TraesCS2D02G392600	RING-H2 zinc finger protein RHA1	N/A	N/A	-0.926314	N/A
TraesCS2D02G392900	naringenin 3-dioxygenase [EC:1.14.11.9]	N/A	N/A	N/A	1.59733
TraesCS2D02G393800	N/A	N/A	N/A	-1.01629	N/A
TraesCS2D02G395400	histone H1/5	N/A	N/A	0.53194	N/A
TraesCS2D02G396000	CASK-interacting protein	N/A	N/A	0.608256	N/A
TraesCS2D02G401600	Niemann-Pick C1 protein	N/A	N/A	N/A	-0.763618
TraesCS2D02G418200	golgin subfamily A member 4	N/A	N/A	N/A	-0.635284
TraesCS2D02G425400	mucin-2	N/A	N/A	0.333181	N/A
TraesCS2D02G430500	large subunit ribosomal protein L7e	N/A	N/A	N/A	0.772742
TraesCS2D02G431500	xyloglucan:xyloglucosyl transferase [EC:2.4.1.207]	N/A	N/A	N/A	1.30901
TraesCS2D02G435000	solute carrier family 35, member E1	N/A	N/A	N/A	0.698234
TraesCS2D02G438800	cell division cycle 20, cofactor of APC complex	N/A	N/A	-1.25162	N/A
TraesCS2D02G442300	large subunit ribosomal protein L12e	N/A	N/A	0.584648	N/A
TraesCS2D02G442500	N/A	-0.318128	N/A	N/A	N/A
TraesCS2D02G451100	ATP-binding cassette, subfamily C (CFTR/MRP), member 1 [EC:7.6.2.3]	N/A	N/A	N/A	-0.691433
TraesCS2D02G453100	N/A	N/A	N/A	N/A	1.19608
TraesCS2D02G481600	anthocyanidin reductase [EC:1.3.1.77]	N/A	N/A	N/A	1.00194
TraesCS2D02G492200	U11/U12 small nuclear ribonucleoprotein 25 kDa protein	N/A	N/A	N/A	0.951761
TraesCS2D02G493600	glycine hydroxymethyltransferase [EC:2.1.2.1]	N/A	N/A	0.514125	N/A
TraesCS2D02G513600	KDEL-tailed cysteine endopeptidase [EC:3.4.22.-]	N/A	N/A	N/A	0.798883
TraesCS2D02G524500	DNA-directed RNA polymerase IV and V subunit 2 [EC:2.7.7.6]	N/A	N/A	N/A	-0.812398
TraesCS2D02G528500	linoleate 9S-lipoxygenase [EC:1.13.11.58]	-1.79835	N/A	N/A	N/A
TraesCS2D02G531100	N/A	N/A	N/A	-1.25606	N/A
TraesCS2D02G533800	N/A	N/A	N/A	N/A	0.934634
TraesCS2D02G534500	formin 2	N/A	N/A	N/A	0.879443
TraesCS2D02G536300	N/A	N/A	N/A	-1.49201	N/A
TraesCS2D02G552100	N/A	N/A	N/A	N/A	1.6487
TraesCS2D02G552900	ubiquinone biosynthesis protein COQ4	N/A	N/A	N/A	0.774657
TraesCS2D02G553400	ATP-dependent RNA helicase [EC:3.6.4.13]	N/A	N/A	N/A	-0.928194
TraesCS2D02G554300	ATP-dependent RNA helicase [EC:3.6.4.13]	N/A	N/A	-1.31539	N/A
TraesCS2D02G557600	acetylserotonin O-methyltransferase, plant [EC:2.1.1.4]	N/A	N/A	N/A	0.623684
TraesCS2D02G576800	HIV-1 Vpr-binding protein [EC:2.7.11.1]	2.96064	2.0581	1.88736	1.6061
TraesCS2D02G577000	serine/threonine-protein kinase SRK2 [EC:2.7.11.1]	N/A	N/A	2.0203	N/A
TraesCS2D02G598700	N/A	N/A	N/A	-1.92091	N/A
TraesCS2D02G600100	MFS transporter, OPA family, solute carrier family 37 (glycerol-3-phosphate transporter), member 1/2	N/A	N/A	0.886086	N/A
TraesCS3A02G007300	large subunit ribosomal protein L9e	N/A	N/A	N/A	0.586339
TraesCS3A02G009500	N/A	N/A	N/A	-0.709745	N/A
TraesCS3A02G032300	disease resistance protein RPM1	1.17766	N/A	N/A	N/A
TraesCS3A02G034000	HSP20 family protein	N/A	N/A	N/A	1.03076
TraesCS3A02G034500	HSP20 family protein	N/A	N/A	0.561875	0.731755
TraesCS3A02G040800	serine/arginine repetitive matrix protein 2	N/A	N/A	N/A	0.820053
TraesCS3A02G043700	COX assembly mitochondrial protein 1	N/A	N/A	0.491325	N/A
TraesCS3A02G051800	CASK-interacting protein	N/A	N/A	0.462856	-0.743032
TraesCS3A02G072600	LRR receptor-like serine/threonine-protein kinase ERECTA [EC:2.7.11.1]	N/A	N/A	1.42864	N/A
TraesCS3A02G082100	translocon-associated protein subunit beta	N/A	N/A	0.413633	N/A
TraesCS3A02G085400	sphinganine-1-phosphate aldolase [EC:4.1.2.27]	N/A	N/A	-0.609567	N/A
TraesCS3A02G085600	small subunit ribosomal protein S5e	N/A	N/A	0.449524	N/A
TraesCS3A02G092800	raffinose synthase [EC:2.4.1.82]	N/A	N/A	N/A	-0.624798
TraesCS3A02G093900	N/A	N/A	N/A	N/A	1.26277
TraesCS3A02G099300	breast cancer 2 susceptibility protein	N/A	N/A	-1.14794	N/A
TraesCS3A02G102400	histone H2A	N/A	N/A	0.835252	N/A
TraesCS3A02G107800	small subunit ribosomal protein S3e	N/A	N/A	0.393214	N/A
TraesCS3A02G108700	RNA-binding protein with serine-rich domain 1	N/A	N/A	N/A	1.13153
TraesCS3A02G113900	raffinose synthase [EC:2.4.1.82]	N/A	N/A	0.721819	N/A
TraesCS3A02G114400	N/A	N/A	N/A	N/A	0.958644
TraesCS3A02G115700	N-acetylated-alpha-linked acidic dipeptidase [EC:3.4.17.21]	N/A	N/A	-1.78108	N/A
TraesCS3A02G124700	flavonol-3-O-L-rhamnoside-7-O-glucosyltransferase [EC:2.4.1.-]	N/A	N/A	N/A	1.65277
TraesCS3A02G126800	stress-induced-phosphoprotein 1	N/A	N/A	-2.14561	N/A
TraesCS3A02G132700	protein downstream neighbor of Son	N/A	N/A	0.839797	N/A
TraesCS3A02G134000	histone H3	N/A	N/A	0.861892	N/A
TraesCS3A02G136800	large subunit ribosomal protein L11e	N/A	N/A	N/A	0.633846
TraesCS3A02G137300	polypyrimidine tract-binding protein 2	N/A	N/A	N/A	0.559573
TraesCS3A02G140300	aarF domain-containing kinase	-1.78689	N/A	N/A	N/A
TraesCS3A02G146500	N/A	N/A	N/A	N/A	1.25626
TraesCS3A02G147900	U2-associated protein SR140	N/A	N/A	N/A	1.02858
TraesCS3A02G151600	large subunit ribosomal protein L43	N/A	N/A	N/A	0.831187
TraesCS3A02G152000	RNA-binding protein PNO1	N/A	N/A	N/A	0.727065
TraesCS3A02G156800	serine/arginine repetitive matrix protein 1	N/A	N/A	N/A	0.839078
TraesCS3A02G157700	collagen, type VII, alpha	N/A	N/A	N/A	3.79671
TraesCS3A02G161400	N/A	N/A	N/A	N/A	0.715479
TraesCS3A02G174200	zinc finger SWIM domain-containing protein 3	N/A	N/A	N/A	-1.27539
TraesCS3A02G175000	syntaxin 7	N/A	N/A	N/A	0.460718
TraesCS3A02G178000	N/A	N/A	N/A	N/A	0.858643
TraesCS3A02G178100	N/A	N/A	N/A	-1.48942	N/A
TraesCS3A02G180900	N/A	N/A	N/A	N/A	0.619909
TraesCS3A02G181600	phosphoserine phosphatase [EC:3.1.3.3]	N/A	N/A	-1.15027	N/A
TraesCS3A02G183500	peroxiredoxin (alkyl hydroperoxide reductase subunit C) [EC:1.11.1.15]	N/A	N/A	N/A	0.687412
TraesCS3A02G184200	N/A	N/A	N/A	-1.25039	N/A
TraesCS3A02G186600	26 proteasome complex subunit DSS1	N/A	N/A	N/A	0.985638
TraesCS3A02G187700	N/A	N/A	N/A	-1.84189	N/A
TraesCS3A02G188700	formin 2	N/A	N/A	N/A	-0.743408
TraesCS3A02G190300	exportin-7	N/A	N/A	-0.80215	N/A
TraesCS3A02G191100	translation initiation factor 6	N/A	N/A	N/A	0.700463
TraesCS3A02G195300	S-adenosylmethionine synthetase [EC:2.5.1.6]	N/A	N/A	0.44957	N/A
TraesCS3A02G196800	CASK-interacting protein	N/A	N/A	-0.847082	N/A
TraesCS3A02G204900	protein SEY1 [EC:3.6.5.-]	N/A	N/A	-0.562745	N/A
TraesCS3A02G209100	interleukin-1 receptor-associated kinase 4 [EC:2.7.11.1]	N/A	N/A	-1.50372	N/A
TraesCS3A02G214100	aspartyl protease family protein [EC:3.4.23.-]	N/A	N/A	0.63399	N/A
TraesCS3A02G215500	basic endochitinase B [EC:3.2.1.14]	N/A	N/A	-0.788834	N/A
TraesCS3A02G227600	transcription initiation factor TFIID TATA-box-binding protein	N/A	N/A	-0.982793	N/A
TraesCS3A02G231900	N/A	N/A	N/A	N/A	0.924053
TraesCS3A02G237000	N/A	N/A	N/A	0.543631	N/A
TraesCS3A02G237400	N/A	N/A	N/A	-1.01949	N/A
TraesCS3A02G240500	iron-sulfur cluster assembly enzyme ISCU, mitochondrial	N/A	N/A	N/A	0.934463
TraesCS3A02G241100	phytepsin [EC:3.4.23.40]	N/A	N/A	0.427573	N/A
TraesCS3A02G247600	large subunit ribosomal protein L18Ae	N/A	N/A	0.42348	0.439877
TraesCS3A02G250200	glycine dehydrogenase [EC:1.4.4.2]	N/A	N/A	N/A	-0.774858
TraesCS3A02G252700	large subunit ribosomal protein L28e	N/A	N/A	N/A	0.777495
TraesCS3A02G260000	splicing factor, arginine/serine-rich 1	N/A	N/A	-0.727133	N/A
TraesCS3A02G263900	guanine nucleotide-binding protein subunit beta-2-like 1 protein	N/A	N/A	0.604187	N/A
TraesCS3A02G270300	peroxiredoxin (alkyl hydroperoxide reductase subunit C) [EC:1.11.1.15]	N/A	N/A	0.435073	N/A
TraesCS3A02G272700	mucin-19	N/A	N/A	N/A	0.746539
TraesCS3A02G274600	dolichyl-diphosphooligosaccharide---protein glycosyltransferase [EC:2.4.99.18]	N/A	N/A	-1.34285	N/A
TraesCS3A02G275100	casein kinase 1 [EC:2.7.11.1]	N/A	N/A	-0.663959	N/A
TraesCS3A02G280800	heat shock transcription factor, other eukaryote	N/A	N/A	N/A	0.884502
TraesCS3A02G288900	RING finger and CHY zinc finger domain-containing protein 1 [EC:2.3.2.27]	N/A	N/A	-1.00114	N/A
TraesCS3A02G289300	trehalose 6-phosphate synthase/phosphatase [EC:2.4.1.15 3.1.3.12]	N/A	N/A	0.634025	N/A
TraesCS3A02G290400	N/A	N/A	N/A	N/A	1.22129
TraesCS3A02G291800	F-type H+-transporting ATPase subunit epsilon	N/A	N/A	N/A	1.08235
TraesCS3A02G304400	solute carrier family 15 (peptide/histidine transporter), member 3/4	N/A	N/A	N/A	1.00837
TraesCS3A02G305600	dynein light chain LC8-type	N/A	N/A	N/A	1.12261
TraesCS3A02G306700	phosphoenolpyruvate carboxylase [EC:4.1.1.31]	N/A	N/A	-0.658434	N/A
TraesCS3A02G308600	N/A	N/A	N/A	N/A	0.71764
TraesCS3A02G321500	H/ACA ribonucleoprotein complex subunit 1	N/A	N/A	N/A	0.904667
TraesCS3A02G323800	NAD(P)H dehydrogenase (quinone) [EC:1.6.5.2]	N/A	N/A	N/A	0.83045
TraesCS3A02G327200	translation initiation factor 1	N/A	N/A	N/A	0.756228
TraesCS3A02G334300	thioredoxin 1	N/A	N/A	-1.59955	N/A
TraesCS3A02G339200	large subunit ribosomal protein L24e	N/A	N/A	N/A	0.611438
TraesCS3A02G344700	peroxidase [EC:1.11.1.7]	N/A	N/A	0.603569	N/A
TraesCS3A02G348500	KDEL-tailed cysteine endopeptidase [EC:3.4.22.-]	N/A	N/A	N/A	1.0084
TraesCS3A02G354600	signal peptidase complex subunit 1 [EC:3.4.-.-]	N/A	N/A	N/A	0.924549
TraesCS3A02G358500	large subunit ribosomal protein L36e	N/A	N/A	N/A	0.842579
TraesCS3A02G369600	cytohesin	N/A	N/A	N/A	0.980104
TraesCS3A02G371000	DNA excision repair protein ERCC-8	N/A	N/A	-1.30285	N/A
TraesCS3A02G372100	ABA responsive element binding factor	N/A	N/A	0.870284	N/A
TraesCS3A02G372200	ABA responsive element binding factor	N/A	N/A	0.854627	N/A
TraesCS3A02G372600	large subunit ribosomal protein L10Ae	N/A	N/A	N/A	0.664413
TraesCS3A02G375600	N/A	N/A	N/A	N/A	0.714946
TraesCS3A02G376800	RNA-binding protein with serine-rich domain 1	N/A	N/A	N/A	0.661131
TraesCS3A02G377400	histone H3	N/A	N/A	0.81613	N/A
TraesCS3A02G381100	serine/threonine-protein kinase SRK2 [EC:2.7.11.1]	N/A	N/A	-0.719841	N/A
TraesCS3A02G390000	serine/arginine repetitive matrix protein 2	N/A	N/A	N/A	0.784815
TraesCS3A02G391100	fructose-bisphosphate aldolase, class I [EC:4.1.2.13]	N/A	N/A	0.514566	N/A
TraesCS3A02G391400	N/A	N/A	N/A	0.612217	N/A
TraesCS3A02G391500	fructose-bisphosphate aldolase, class I [EC:4.1.2.13]	N/A	N/A	0.594817	N/A
TraesCS3A02G397300	basic endochitinase B [EC:3.2.1.14]	N/A	N/A	N/A	0.973184
TraesCS3A02G412900	KDEL-tailed cysteine endopeptidase [EC:3.4.22.-]	N/A	N/A	2.0412	N/A
TraesCS3A02G416900	ATP-dependent RNA helicase DDX5/DBP2 [EC:3.6.4.13]	N/A	N/A	-0.879771	N/A
TraesCS3A02G424000	small ubiquitin-related modifier	N/A	N/A	N/A	0.938776
TraesCS3A02G433800	exportin-5	N/A	N/A	-1.12367	N/A
TraesCS3A02G440800	putative beta-1,4-xylosyltransferase IRX10 [EC:2.4.2.-]	N/A	N/A	0.510672	N/A
TraesCS3A02G442700	N/A	N/A	N/A	0.720938	N/A
TraesCS3A02G454700	N/A	N/A	N/A	-1.05121	N/A
TraesCS3A02G458100	dTMP kinase [EC:2.7.4.9]	N/A	N/A	-1.02105	N/A
TraesCS3A02G497200	calcium-binding protein CML	N/A	N/A	0.708593	N/A
TraesCS3A02G517100	N/A	N/A	N/A	0.510707	0.895778
TraesCS3A02G520500	N/A	N/A	N/A	N/A	0.945756
TraesCS3A02G530400	small subunit ribosomal protein S28e	N/A	N/A	N/A	0.802322
TraesCS3A02G530800	mucin-2	N/A	N/A	0.684764	N/A
TraesCS3A02G538200	neuroblastoma-amplified sequence	N/A	N/A	N/A	-0.835459
TraesCS3B02G021400	N/A	N/A	N/A	-1.20139	N/A
TraesCS3B02G044400	N/A	N/A	N/A	N/A	0.752506
TraesCS3B02G062600	N/A	N/A	N/A	0.696871	N/A
TraesCS3B02G062800	N/A	N/A	N/A	0.712875	N/A
TraesCS3B02G063900	N/A	-1.72997	N/A	N/A	N/A
TraesCS3B02G067600	N/A	N/A	N/A	N/A	0.858872
TraesCS3B02G069300	N/A	2.28048	N/A	N/A	N/A
TraesCS3B02G073600	N/A	N/A	N/A	N/A	0.755895
TraesCS3B02G088300	cleavage stimulation factor subunit 3	N/A	N/A	-0.925762	N/A
TraesCS3B02G090900	xyloglucan glycosyltransferase 4 [EC:2.4.1.-]	N/A	N/A	-1.33287	N/A
TraesCS3B02G092900	ferric-chelate reductase [EC:1.16.1.7]	N/A	N/A	0.556775	N/A
TraesCS3B02G102100	enoyl-CoA hydratase/3-hydroxyacyl-CoA dehydrogenase [EC:4.2.1.17 1.1.1.35 1.1.1.211]	-3.32492	-2.67431	-3.56466	-2.88943
TraesCS3B02G111100	N/A	N/A	N/A	-1.22325	1.17039
TraesCS3B02G111293	N/A	N/A	N/A	N/A	1.18533
TraesCS3B02G113000	saposin	N/A	N/A	N/A	0.5826
TraesCS3B02G115500	breast cancer 2 susceptibility protein	N/A	N/A	-0.954808	N/A
TraesCS3B02G127700	RNA-binding protein with serine-rich domain 1	N/A	N/A	N/A	1.3152
TraesCS3B02G128000	malate dehydrogenase (oxaloacetate-decarboxylating)(NADP+) [EC:1.1.1.40]	N/A	N/A	-0.480127	N/A
TraesCS3B02G128400	putative MFS transporter, AGZA family, xanthine/uracil permease	N/A	N/A	N/A	0.608783
TraesCS3B02G131300	HSP20 family protein	N/A	N/A	N/A	0.578633
TraesCS3B02G131500	ubiquitin-conjugating enzyme E2 A [EC:2.3.2.23]	N/A	N/A	N/A	0.783595
TraesCS3B02G141600	aromatic aminotransferase [EC:2.6.1.-]	N/A	N/A	N/A	0.722497
TraesCS3B02G142800	6-phosphofructokinase 1 [EC:2.7.1.11]	N/A	N/A	-1.27889	N/A
TraesCS3B02G144800	flavonol-3-O-L-rhamnoside-7-O-glucosyltransferase [EC:2.4.1.-]	N/A	N/A	N/A	0.842989
TraesCS3B02G148000	cytochrome-b5 reductase [EC:1.6.2.2]	N/A	N/A	N/A	1.41832
TraesCS3B02G154600	large subunit ribosomal protein L11e	N/A	N/A	N/A	0.5415
TraesCS3B02G160100	acylglycerol lipase [EC:3.1.1.23]	N/A	N/A	-1.26763	N/A
TraesCS3B02G173800	serine/arginine repetitive matrix protein 1	N/A	N/A	1.36368	N/A
TraesCS3B02G174500	U2-associated protein SR140	N/A	N/A	N/A	0.912322
TraesCS3B02G183300	serine/arginine repetitive matrix protein 1	N/A	N/A	N/A	0.771766
TraesCS3B02G186100	ribulose-bisphosphate carboxylase large chain [EC:4.1.1.39]	N/A	N/A	N/A	-1.06285
TraesCS3B02G187300	ATP-dependent Clp protease, protease subunit [EC:3.4.21.92]	N/A	N/A	2.08611	N/A
TraesCS3B02G197100	ERI1 exoribonuclease 2 [EC:3.1.-.-]	N/A	N/A	-1.36912	N/A
TraesCS3B02G205100	interleukin-1 receptor-associated kinase 4 [EC:2.7.11.1]	N/A	N/A	N/A	1.01914
TraesCS3B02G211000	3-hydroxyisobutyrate dehydrogenase [EC:1.1.1.31]	N/A	N/A	N/A	0.656194
TraesCS3B02G212900	respiratory burst oxidase [EC:1.6.3.- 1.11.1.-]	N/A	N/A	-1.12596	N/A
TraesCS3B02G213500	26S proteasome regulatory subunit N11	N/A	N/A	N/A	0.753863
TraesCS3B02G217900	CASK-interacting protein	N/A	N/A	N/A	-0.664899
TraesCS3B02G219200	exportin-7	N/A	N/A	-0.8678	N/A
TraesCS3B02G228900	DNA-directed RNA polymerase II subunit RPB1 [EC:2.7.7.6]	N/A	N/A	-0.870616	N/A
TraesCS3B02G229600	ATP-dependent Clp protease, protease subunit [EC:3.4.21.92]	N/A	N/A	N/A	0.620504
TraesCS3B02G234100	glutathione S-transferase [EC:2.5.1.18]	N/A	N/A	N/A	0.873281
TraesCS3B02G237000	protein SEY1 [EC:3.6.5.-]	N/A	N/A	-0.746901	N/A
TraesCS3B02G239400	interleukin-1 receptor-associated kinase 4 [EC:2.7.11.1]	N/A	N/A	-1.31747	N/A
TraesCS3B02G245000	F-type H+-transporting ATPase subunit g	N/A	N/A	N/A	0.863165
TraesCS3B02G247100	N/A	N/A	N/A	N/A	-2.00852
TraesCS3B02G252400	L-galactose dehydrogenase [EC:1.1.1.316]	-0.497162	N/A	N/A	N/A
TraesCS3B02G258100	pectinesterase [EC:3.1.1.11]	N/A	N/A	0.641954	N/A
TraesCS3B02G261400	zinc finger protein	N/A	N/A	-0.537308	N/A
TraesCS3B02G266100	long-chain acyl-CoA synthetase [EC:6.2.1.3]	N/A	N/A	-0.481972	N/A
TraesCS3B02G268800	iron-sulfur cluster assembly enzyme ISCU, mitochondrial	N/A	N/A	N/A	0.851142
TraesCS3B02G269300	phytepsin [EC:3.4.23.40]	N/A	N/A	-1.4305	N/A
TraesCS3B02G271800	large subunit ribosomal protein L18Ae	N/A	N/A	0.490201	N/A
TraesCS3B02G279700	glycine dehydrogenase [EC:1.4.4.2]	N/A	N/A	N/A	-0.65473
TraesCS3B02G284300	large subunit ribosomal protein L28e	N/A	N/A	N/A	1.00334
TraesCS3B02G286600	N/A	N/A	N/A	N/A	0.86068
TraesCS3B02G293100	splicing factor, arginine/serine-rich 1	N/A	N/A	-0.937894	N/A
TraesCS3B02G294300	ribose 5-phosphate isomerase A [EC:5.3.1.6]	N/A	N/A	-1.0445	N/A
TraesCS3B02G297300	guanine nucleotide-binding protein subunit beta-2-like 1 protein	N/A	N/A	0.602305	N/A
TraesCS3B02G302300	large subunit ribosomal protein L37Ae	N/A	N/A	N/A	1.1625
TraesCS3B02G304100	peroxiredoxin (alkyl hydroperoxide reductase subunit C) [EC:1.11.1.15]	N/A	N/A	0.425486	N/A
TraesCS3B02G304600	tubby-related protein 1	N/A	N/A	N/A	0.825047
TraesCS3B02G306900	DNA-directed RNA polymerase II subunit RPB1 [EC:2.7.7.6]	N/A	N/A	0.995993	1.00402
TraesCS3B02G308800	casein kinase 1 [EC:2.7.11.1]	N/A	N/A	-0.609285	N/A
TraesCS3B02G313000	reticulon-1	N/A	N/A	N/A	0.84804
TraesCS3B02G323600	RING finger and CHY zinc finger domain-containing protein 1 [EC:2.3.2.27]	N/A	N/A	-0.751533	N/A
TraesCS3B02G323900	trehalose 6-phosphate synthase/phosphatase [EC:2.4.1.15 3.1.3.12]	N/A	N/A	0.64004	N/A
TraesCS3B02G325200	N/A	N/A	N/A	N/A	0.979374
TraesCS3B02G328800	potassium channel	N/A	-1.84646	N/A	N/A
TraesCS3B02G329800	phosphoenolpyruvate carboxylase [EC:4.1.1.31]	N/A	N/A	-0.495221	N/A
TraesCS3B02G336300	N/A	N/A	N/A	N/A	1.85152
TraesCS3B02G337300	branched-chain amino acid aminotransferase [EC:2.6.1.42]	N/A	N/A	N/A	-0.647636
TraesCS3B02G343500	H/ACA ribonucleoprotein complex subunit 1	N/A	N/A	N/A	0.783749
TraesCS3B02G353000	NAD(P)H dehydrogenase (quinone) [EC:1.6.5.2]	N/A	N/A	N/A	0.923294
TraesCS3B02G359500	CASK-interacting protein	N/A	N/A	0.531573	N/A
TraesCS3B02G362700	carboxyl-terminal processing protease [EC:3.4.21.102]	0.644706	N/A	N/A	N/A
TraesCS3B02G368600	ADP-ribosylation factor 1	N/A	N/A	N/A	0.586626
TraesCS3B02G370900	large subunit ribosomal protein L24e	N/A	N/A	0.461125	0.659047
TraesCS3B02G373100	N/A	N/A	N/A	N/A	1.11727
TraesCS3B02G376700	protein LSM14	-0.309173	N/A	0.671725	N/A
TraesCS3B02G379100	copper chaperone	N/A	N/A	N/A	-1.48768
TraesCS3B02G388800	small subunit ribosomal protein S15Ae	N/A	N/A	N/A	0.61268
TraesCS3B02G389400	interleukin-1 receptor-associated kinase 1 [EC:2.7.11.1]	N/A	N/A	N/A	1.12399
TraesCS3B02G389800	large subunit ribosomal protein L17	N/A	N/A	N/A	0.862026
TraesCS3B02G390900	interleukin-1 receptor-associated kinase 1 [EC:2.7.11.1]	N/A	N/A	0.508171	N/A
TraesCS3B02G391300	large subunit ribosomal protein L36e	N/A	N/A	N/A	0.799782
TraesCS3B02G404300	ABA responsive element binding factor	N/A	N/A	N/A	0.490121
TraesCS3B02G404600	ABA responsive element binding factor	N/A	N/A	N/A	0.505583
TraesCS3B02G405000	large subunit ribosomal protein L10Ae	N/A	N/A	N/A	0.742966
TraesCS3B02G418800	RNA-binding protein with serine-rich domain 1	N/A	N/A	N/A	0.740964
TraesCS3B02G420700	solute carrier family 36 (proton-coupled amino acid transporter)	N/A	N/A	N/A	1.23924
TraesCS3B02G422300	BCL2-associated athanogene 1	N/A	N/A	N/A	1.14012
TraesCS3B02G422900	fructose-bisphosphate aldolase, class I [EC:4.1.2.13]	N/A	N/A	0.568805	N/A
TraesCS3B02G423200	fructose-bisphosphate aldolase, class I [EC:4.1.2.13]	N/A	N/A	0.42879	N/A
TraesCS3B02G423300	N/A	N/A	N/A	0.522759	N/A
TraesCS3B02G429000	N/A	N/A	N/A	N/A	1.23024
TraesCS3B02G435500	cysteine-dependent adenosine diphosphate thiazole synthase [EC:2.4.2.60]	N/A	N/A	0.686701	N/A
TraesCS3B02G448300	p24 family protein beta-1	N/A	N/A	N/A	0.785106
TraesCS3B02G451900	ATP-dependent RNA helicase DDX5/DBP2 [EC:3.6.4.13]	N/A	N/A	-0.775624	N/A
TraesCS3B02G454400	obg-like ATPase 1	N/A	N/A	-0.614116	N/A
TraesCS3B02G460000	small ubiquitin-related modifier	N/A	N/A	N/A	0.82097
TraesCS3B02G467100	hydroxyjasmonate sulfotransferase [EC:2.8.2.39]	2.18992	N/A	N/A	N/A
TraesCS3B02G472800	ferric-chelate reductase [EC:1.16.1.7]	N/A	N/A	N/A	0.972198
TraesCS3B02G474900	putative beta-1,4-xylosyltransferase IRX10 [EC:2.4.2.-]	N/A	N/A	0.585155	N/A
TraesCS3B02G475019	N/A	N/A	N/A	0.453195	0.635389
TraesCS3B02G476000	serine/arginine repetitive matrix protein 1	0	N/A	0.623488	N/A
TraesCS3B02G493300	N/A	N/A	N/A	-1.1686	N/A
TraesCS3B02G502000	uncharacterized protein	N/A	N/A	-1.30382	N/A
TraesCS3B02G514800	serine/arginine repetitive matrix protein 1	N/A	N/A	0.363212	N/A
TraesCS3B02G515100	serine/arginine repetitive matrix protein 1	N/A	N/A	1.19219	N/A
TraesCS3B02G524500	expansin	N/A	N/A	N/A	1.52824
TraesCS3B02G530500	glucan endo-1,3-beta-glucosidase 1/2/3 [EC:3.2.1.39]	N/A	N/A	-1.42584	-2.00839
TraesCS3B02G552300	E3 ubiquitin-protein ligase Topors [EC:2.3.2.27]	N/A	N/A	N/A	0.548979
TraesCS3B02G560100	N/A	N/A	N/A	-1.50413	N/A
TraesCS3B02G561000	interleukin-1 receptor-associated kinase 4 [EC:2.7.11.1]	N/A	N/A	N/A	1.02044
TraesCS3B02G568300	heat shock transcription factor, other eukaryote	N/A	N/A	N/A	0.97574
TraesCS3B02G575100	cytokinin-N-glucosyltransferase [EC:2.4.1.-]	N/A	N/A	1.08933	N/A
TraesCS3B02G576000	ubiquitin-fold modifier 1	N/A	N/A	N/A	0.682116
TraesCS3B02G578000	peroxidase [EC:1.11.1.7]	N/A	N/A	0.465728	N/A
TraesCS3B02G584700	interleukin-1 receptor-associated kinase 4 [EC:2.7.11.1]	N/A	N/A	0.679789	N/A
TraesCS3B02G601100	mucin-2	N/A	-1.19499	N/A	N/A
TraesCS3B02G601700	next to BRCA1 gene 1 protein	N/A	-1.05438	1.0618	N/A
TraesCS3B02G610600	O-palmitoleoyl-L-serine hydrolase [EC:3.1.1.98]	N/A	N/A	0.672352	0.74099
TraesCS3D02G003800	large subunit ribosomal protein L9e	N/A	N/A	N/A	0.550161
TraesCS3D02G037100	COX assembly mitochondrial protein 1	N/A	N/A	0.479991	N/A
TraesCS3D02G039000	EREBP-like factor	N/A	N/A	0.453287	N/A
TraesCS3D02G041500	calcium-binding protein CML	N/A	N/A	-0.993359	N/A
TraesCS3D02G045500	HSP20 family protein	N/A	N/A	N/A	0.631605
TraesCS3D02G045700	HSP20 family protein	N/A	N/A	N/A	0.706923
TraesCS3D02G046500	HSP20 family protein	N/A	N/A	N/A	1.62743
TraesCS3D02G054900	N/A	N/A	N/A	N/A	0.934667
TraesCS3D02G055300	EKC/KEOPS complex subunit CGI121/TPRKB	N/A	N/A	N/A	1.02593
TraesCS3D02G059000	N/A	N/A	N/A	N/A	1.07826
TraesCS3D02G069500	HtrA serine peptidase 2 [EC:3.4.21.108]	N/A	N/A	-1.61067	N/A
TraesCS3D02G074900	very-long-chain (3R)-3-hydroxyacyl-CoA dehydratase [EC:4.2.1.134]	N/A	N/A	N/A	1.0573
TraesCS3D02G077000	speckle-type POZ protein	N/A	N/A	N/A	1.29719
TraesCS3D02G085600	small subunit ribosomal protein S5e	N/A	N/A	0.49234	N/A
TraesCS3D02G090500	N/A	2.06921	N/A	N/A	N/A
TraesCS3D02G094200	N/A	N/A	N/A	N/A	1.29806
TraesCS3D02G095700	N/A	N/A	N/A	-1.18233	0.952515
TraesCS3D02G096000	N/A	N/A	N/A	-1.31989	N/A
TraesCS3D02G097800	saposin	N/A	N/A	N/A	0.730432
TraesCS3D02G106500	histone arginine demethylase JMJD6 [EC:1.14.11.-]	N/A	N/A	0.648214	N/A
TraesCS3D02G110500	RNA-binding protein with serine-rich domain 1	N/A	N/A	N/A	0.910196
TraesCS3D02G110700	malate dehydrogenase (oxaloacetate-decarboxylating)(NADP+) [EC:1.1.1.40]	N/A	N/A	-0.405957	N/A
TraesCS3D02G114700	HSP20 family protein	N/A	N/A	N/A	0.815582
TraesCS3D02G119800	formin 2	N/A	N/A	N/A	-0.74703
TraesCS3D02G127400	N/A	N/A	N/A	N/A	2.10526
TraesCS3D02G137600	large subunit ribosomal protein L11e	N/A	N/A	N/A	0.753327
TraesCS3D02G138100	polypyrimidine tract-binding protein 2	N/A	N/A	N/A	0.673239
TraesCS3D02G140800	large subunit ribosomal protein L26e	N/A	N/A	0.539222	N/A
TraesCS3D02G142300	acylglycerol lipase [EC:3.1.1.23]	N/A	N/A	-1.22199	N/A
TraesCS3D02G149000	protein downstream neighbor of Son	N/A	N/A	0.944085	N/A
TraesCS3D02G149400	mucin-19	N/A	N/A	N/A	0.654797
TraesCS3D02G154500	N/A	N/A	N/A	-1.36555	N/A
TraesCS3D02G155300	N/A	N/A	N/A	N/A	1.07972
TraesCS3D02G157200	MFS transporter, PHS family, inorganic phosphate transporter	N/A	N/A	N/A	0.879275
TraesCS3D02G158600	N/A	N/A	N/A	N/A	0.761832
TraesCS3D02G159400	large subunit ribosomal protein L43	N/A	N/A	N/A	1.05535
TraesCS3D02G159900	RNA-binding protein PNO1	N/A	N/A	N/A	0.638952
TraesCS3D02G169500	glutaredoxin 3	N/A	N/A	N/A	1.15466
TraesCS3D02G177100	N/A	-0.330626	N/A	N/A	N/A
TraesCS3D02G180600	soluble epoxide hydrolase / lipid-phosphate phosphatase [EC:3.3.2.10 3.1.3.76]	N/A	N/A	N/A	0.635422
TraesCS3D02G180800	peroxidase [EC:1.11.1.7]	N/A	N/A	N/A	0.910225
TraesCS3D02G180900	interleukin-1 receptor-associated kinase 4 [EC:2.7.11.1]	N/A	N/A	N/A	0.896523
TraesCS3D02G182900	N/A	N/A	N/A	N/A	0.784724
TraesCS3D02G189900	peroxidase [EC:1.11.1.7]	N/A	N/A	0.815705	N/A
TraesCS3D02G190500	26 proteasome complex subunit DSS1	-0.326251	N/A	N/A	0.658988
TraesCS3D02G192100	CASK-interacting protein	N/A	N/A	N/A	-0.583212
TraesCS3D02G193800	exportin-7	N/A	N/A	-0.745569	N/A
TraesCS3D02G202400	peroxidase [EC:1.11.1.7]	N/A	N/A	-0.919596	N/A
TraesCS3D02G205300	condensin complex subunit 2	N/A	N/A	-1.51891	N/A
TraesCS3D02G205900	protein phosphatase 4 regulatory subunit 3	N/A	N/A	-0.681931	N/A
TraesCS3D02G207200	glycine hydroxymethyltransferase [EC:2.1.2.1]	N/A	N/A	N/A	0.769522
TraesCS3D02G217100	serine/threonine-protein phosphatase 2A regulatory subunit B	N/A	N/A	-1.04309	N/A
TraesCS3D02G221400	N/A	N/A	N/A	N/A	1.08246
TraesCS3D02G221600	Wiskott-Aldrich syndrome protein	N/A	N/A	N/A	0.966023
TraesCS3D02G227500	suppressor of G2 allele of SKP1	N/A	N/A	-0.387895	N/A
TraesCS3D02G237400	N/A	N/A	N/A	0.783849	0.669641
TraesCS3D02G240900	iron-sulfur cluster assembly enzyme ISCU, mitochondrial	N/A	N/A	N/A	0.850226
TraesCS3D02G243500	protein regulator of cytokinesis 1	N/A	N/A	-2.08165	N/A
TraesCS3D02G243800	large subunit ribosomal protein L18Ae	N/A	N/A	0.507843	N/A
TraesCS3D02G253300	large subunit ribosomal protein L28e	N/A	N/A	N/A	1.13674
TraesCS3D02G255500	N/A	N/A	N/A	N/A	0.667382
TraesCS3D02G260200	splicing factor, arginine/serine-rich 1	N/A	N/A	-0.722282	N/A
TraesCS3D02G264000	guanine nucleotide-binding protein subunit beta-2-like 1 protein	N/A	N/A	0.605625	N/A
TraesCS3D02G266000	histone H3	-0.92987	N/A	N/A	N/A
TraesCS3D02G268000	large subunit ribosomal protein L37Ae	N/A	N/A	0.47871	0.970262
TraesCS3D02G272000	potassium channel	N/A	N/A	N/A	0.69474
TraesCS3D02G272600	DNA-directed RNA polymerase II subunit RPB1 [EC:2.7.7.6]	N/A	N/A	N/A	1.0521
TraesCS3D02G285900	spartin	N/A	N/A	N/A	-2.05395
TraesCS3D02G286700	N/A	N/A	N/A	N/A	0.925785
TraesCS3D02G288700	RING finger and CHY zinc finger domain-containing protein 1 [EC:2.3.2.27]	N/A	N/A	-0.976764	N/A
TraesCS3D02G290200	N/A	N/A	N/A	N/A	1.03982
TraesCS3D02G290700	basic endochitinase B [EC:3.2.1.14]	N/A	N/A	N/A	1.09833
TraesCS3D02G291500	F-type H+-transporting ATPase subunit epsilon	N/A	N/A	N/A	1.03277
TraesCS3D02G294000	potassium channel	N/A	N/A	N/A	-1.88263
TraesCS3D02G300100	cytochrome b-561 [EC:7.2.1.3]	N/A	N/A	1.70113	N/A
TraesCS3D02G306300	solute carrier family 31 (copper transporter), member 1	N/A	N/A	N/A	1.59167
TraesCS3D02G308400	casein kinase 1 [EC:2.7.11.1]	N/A	N/A	-0.546774	N/A
TraesCS3D02G320600	translation initiation factor 1	N/A	N/A	N/A	0.659901
TraesCS3D02G329400	transcription factor MYB, plant	0	N/A	0.750898	N/A
TraesCS3D02G330500	ADP-ribosylation factor 1	N/A	N/A	N/A	0.647033
TraesCS3D02G332800	large subunit ribosomal protein L24e	N/A	N/A	0.397156	N/A
TraesCS3D02G349900	small subunit ribosomal protein S15Ae	N/A	N/A	N/A	0.684274
TraesCS3D02G350700	PR domain zinc finger protein 5	N/A	N/A	N/A	1.42818
TraesCS3D02G351100	large subunit ribosomal protein L17	N/A	N/A	N/A	0.838371
TraesCS3D02G351500	histone H2B	N/A	N/A	1.86428	N/A
TraesCS3D02G351700	interleukin-1 receptor-associated kinase 4 [EC:2.7.11.1]	N/A	N/A	0.780538	N/A
TraesCS3D02G352100	interleukin-1 receptor-associated kinase 1 [EC:2.7.11.1]	N/A	N/A	0.472185	N/A
TraesCS3D02G365600	large subunit ribosomal protein L10Ae	N/A	N/A	N/A	0.672697
TraesCS3D02G369800	RNA-binding protein with serine-rich domain 1	N/A	N/A	0.564309	0.700269
TraesCS3D02G372900	EREBP-like factor	N/A	N/A	N/A	0.994853
TraesCS3D02G381500	solute carrier family 36 (proton-coupled amino acid transporter)	N/A	N/A	1.40905	N/A
TraesCS3D02G383700	fructose-bisphosphate aldolase, class I [EC:4.1.2.13]	N/A	N/A	0.48276	N/A
TraesCS3D02G384000	fructose-bisphosphate aldolase, class I [EC:4.1.2.13]	N/A	N/A	0.51909	N/A
TraesCS3D02G384100	fructose-bisphosphate aldolase, class I [EC:4.1.2.13]	N/A	N/A	0.40317	N/A
TraesCS3D02G384200	N/A	N/A	N/A	0.620337	N/A
TraesCS3D02G390900	N/A	N/A	N/A	N/A	1.34036
TraesCS3D02G399200	ATP-dependent Clp protease ATP-binding subunit ClpX	N/A	N/A	-0.900682	N/A
TraesCS3D02G412400	ATP-dependent RNA helicase DDX5/DBP2 [EC:3.6.4.13]	N/A	N/A	-0.708917	N/A
TraesCS3D02G417500	selenium-binding protein 1	N/A	N/A	0.450704	N/A
TraesCS3D02G419200	small ubiquitin-related modifier	N/A	N/A	N/A	0.839149
TraesCS3D02G419300	small ubiquitin-related modifier	N/A	N/A	N/A	0.937311
TraesCS3D02G430400	Delta3,5-Delta2,4-dienoyl-CoA isomerase [EC:5.3.3.21]	N/A	N/A	N/A	0.777152
TraesCS3D02G431700	ferric-chelate reductase [EC:1.16.1.7]	N/A	N/A	N/A	0.956264
TraesCS3D02G432600	transaldolase [EC:2.2.1.2]	N/A	N/A	0.593309	N/A
TraesCS3D02G433400	putative beta-1,4-xylosyltransferase IRX10 [EC:2.4.2.-]	N/A	N/A	0.713737	N/A
TraesCS3D02G434900	mucin-19	N/A	N/A	0.624785	N/A
TraesCS3D02G445400	glutathione S-transferase [EC:2.5.1.18]	N/A	N/A	0.767326	N/A
TraesCS3D02G447400	N/A	N/A	N/A	-1.39625	N/A
TraesCS3D02G447500	N/A	N/A	N/A	-1.31977	N/A
TraesCS3D02G467300	serine/arginine repetitive matrix protein 2	N/A	N/A	0.384158	N/A
TraesCS3D02G467600	serine/arginine repetitive matrix protein 1	N/A	N/A	1.35506	0.88882
TraesCS3D02G474800	expansin	N/A	N/A	N/A	1.89576
TraesCS3D02G483000	glutathione S-transferase [EC:2.5.1.18]	N/A	N/A	N/A	1.39308
TraesCS3D02G485400	serine/arginine repetitive matrix protein 1	N/A	N/A	N/A	0.557509
TraesCS3D02G505000	interleukin-1 receptor-associated kinase 4 [EC:2.7.11.1]	N/A	0.440405	N/A	N/A
TraesCS3D02G518600	interleukin-1 receptor-associated kinase 4 [EC:2.7.11.1]	N/A	N/A	N/A	-1.52673
TraesCS3D02G524700	N/A	N/A	N/A	0.490912	N/A
TraesCS3D02G534300	N/A	1.18051	N/A	N/A	N/A
TraesCS3D02G536300	N/A	N/A	N/A	0.642258	N/A
TraesCS3D02G539100	O-palmitoleoyl-L-serine hydrolase [EC:3.1.1.98]	N/A	N/A	0.828357	0.88926
TraesCS3D02G543800	nuclear pore complex protein Nup62	N/A	N/A	N/A	-0.79279
TraesCS4A02G002400	ESCRT-I complex subunit VPS37	N/A	N/A	N/A	0.688225
TraesCS4A02G006000	small subunit ribosomal protein SAe	N/A	N/A	0.469487	N/A
TraesCS4A02G006200	phosphatidylinositol 3,5-bisphosphate 5-phosphatase [EC:3.1.3.-]	N/A	N/A	-1.06742	N/A
TraesCS4A02G013300	N/A	N/A	N/A	N/A	0.830769
TraesCS4A02G020000	mucin-2	N/A	N/A	0.521787	N/A
TraesCS4A02G022600	small subunit ribosomal protein S27e	N/A	N/A	0.541665	N/A
TraesCS4A02G028600	N/A	N/A	N/A	0.565371	N/A
TraesCS4A02G030700	mucin-19	N/A	N/A	N/A	0.700996
TraesCS4A02G033500	interleukin-1 receptor-associated kinase 4 [EC:2.7.11.1]	-1.34605	N/A	N/A	N/A
TraesCS4A02G036000	transcription factor Dp-1	N/A	-3.7169	-3.73501	-3.40104
TraesCS4A02G036200	4-coumarate--CoA ligase [EC:6.2.1.12]	-4.69147	-5.32177	-4.37125	-4.51204
TraesCS4A02G036400	anthranilate synthase component I [EC:4.1.3.27]	-3.48385	-3.2804	-3.63822	-3.64016
TraesCS4A02G036500	23S rRNA pseudouridine2604 synthase [EC:5.4.99.21]	-4.66251	-3.25073	-3.46213	-3.10063
TraesCS4A02G036600	N/A	-4.77192	-3.92565	-4.95755	-4.46451
TraesCS4A02G036800	kinesin family member 5	-3.39406	-2.15001	-2.01932	-2.08801
TraesCS4A02G036900	RNA-binding protein 39	-1.48151	-1.22802	-2.3466	-1.5682
TraesCS4A02G037900	formin 2	-2.31776	-3.60144	-4.06506	-2.59206
TraesCS4A02G041700	collagen, type VII, alpha	N/A	N/A	N/A	-0.515178
TraesCS4A02G044200	mitochondrial import inner membrane translocase subunit TIM22	N/A	N/A	N/A	1.00475
TraesCS4A02G045100	CASK-interacting protein	N/A	N/A	N/A	0.732809
TraesCS4A02G045800	endo-1,4-beta-xylanase [EC:3.2.1.8]	N/A	N/A	N/A	0.593507
TraesCS4A02G052100	cystatin-C	N/A	N/A	-0.9607	N/A
TraesCS4A02G052500	transcription elongation factor SPT6	N/A	N/A	N/A	-1.12548
TraesCS4A02G053000	N/A	0	N/A	N/A	1.08906
TraesCS4A02G056500	protein transport protein SEC61 subunit alpha	N/A	N/A	0.407085	N/A
TraesCS4A02G057500	histone H3	N/A	N/A	0.893238	N/A
TraesCS4A02G061900	hydroperoxide dehydratase [EC:4.2.1.92]	N/A	N/A	N/A	-1.29226
TraesCS4A02G063300	centrosomal protein CEP104	N/A	N/A	-1.38277	N/A
TraesCS4A02G073800	tartrate-resistant acid phosphatase type 5 [EC:3.1.3.2]	N/A	N/A	0.781114	0.923347
TraesCS4A02G083900	phosphoenolpyruvate carboxykinase (ATP) [EC:4.1.1.49]	N/A	N/A	N/A	-0.765958
TraesCS4A02G087900	translation initiation factor 4E	N/A	N/A	N/A	0.767476
TraesCS4A02G092600	HSP20 family protein	N/A	N/A	0.343792	0.609846
TraesCS4A02G092900	HSP20 family protein	N/A	N/A	N/A	0.533362
TraesCS4A02G095500	hsp70-interacting protein	N/A	N/A	N/A	0.518291
TraesCS4A02G098600	heat shock 70kDa protein 1/2/6/8	N/A	N/A	0.495156	N/A
TraesCS4A02G098700	serine/arginine repetitive matrix protein 2	N/A	N/A	N/A	1.08677
TraesCS4A02G098800	N/A	N/A	N/A	N/A	1.46941
TraesCS4A02G099100	UDP-glucuronate decarboxylase [EC:4.1.1.35]	N/A	N/A	N/A	-0.538327
TraesCS4A02G099900	histone H2B	N/A	N/A	0.671214	N/A
TraesCS4A02G100400	histone H2A	N/A	N/A	0.7348	N/A
TraesCS4A02G107400	putative beta-1,4-xylosyltransferase IRX9 [EC:2.4.2.-]	N/A	N/A	0.595737	N/A
TraesCS4A02G107600	elongation factor 1-alpha	N/A	N/A	0.39713	N/A
TraesCS4A02G112300	interferon, gamma-inducible protein 30	N/A	N/A	0.512995	1.32291
TraesCS4A02G116200	pre-rRNA-processing protein TSR4	N/A	N/A	-0.907735	N/A
TraesCS4A02G123600	NADH dehydrogenase (ubiquinone) 1 alpha subcomplex subunit 5	N/A	N/A	N/A	0.755222
TraesCS4A02G129100	mucin-19	N/A	N/A	0.368953	N/A
TraesCS4A02G130800	nuclear pore complex protein Nup62	N/A	N/A	0.43289	-0.676855
TraesCS4A02G134300	ribosomal protein S6 kinase beta [EC:2.7.11.1]	N/A	N/A	N/A	0.562771
TraesCS4A02G142000	glutathione peroxidase [EC:1.11.1.9]	N/A	N/A	N/A	0.81179
TraesCS4A02G151800	protein transport protein SEC23	N/A	N/A	N/A	-0.698624
TraesCS4A02G157000	N/A	N/A	N/A	N/A	0.770855
TraesCS4A02G158100	N/A	N/A	N/A	0.817334	0.773545
TraesCS4A02G169100	aldehyde dehydrogenase (NAD+) [EC:1.2.1.3]	N/A	N/A	0.377571	0.571974
TraesCS4A02G173800	chitinase [EC:3.2.1.14]	N/A	N/A	0.571951	N/A
TraesCS4A02G177600	small subunit ribosomal protein S16e	N/A	N/A	N/A	0.645875
TraesCS4A02G188600	peroxidase [EC:1.11.1.7]	N/A	N/A	-1.18632	N/A
TraesCS4A02G190500	small subunit ribosomal protein S16e	N/A	N/A	0.513638	N/A
TraesCS4A02G211200	polyamine oxidase [EC:1.5.3.17 1.5.3.-]	N/A	N/A	-1.30504	N/A
TraesCS4A02G213400	nucleoside-diphosphate kinase [EC:2.7.4.6]	-0.675367	N/A	N/A	N/A
TraesCS4A02G214200	protein disulfide-isomerase A1 [EC:5.3.4.1]	N/A	N/A	0.841088	N/A
TraesCS4A02G218400	methylsterol monooxygenase 1	N/A	N/A	0.831315	N/A
TraesCS4A02G219100	N/A	N/A	N/A	-0.729773	N/A
TraesCS4A02G220700	protein SDA1	N/A	N/A	-1.39118	N/A
TraesCS4A02G245100	N/A	N/A	N/A	N/A	0.837234
TraesCS4A02G248000	N/A	N/A	N/A	0.9482	N/A
TraesCS4A02G250400	N/A	N/A	N/A	N/A	1.02829
TraesCS4A02G252200	N/A	N/A	N/A	N/A	1.11707
TraesCS4A02G262900	phytochrome A	N/A	N/A	N/A	-0.663669
TraesCS4A02G269600	glutathione S-transferase [EC:2.5.1.18]	N/A	N/A	N/A	0.955281
TraesCS4A02G272900	beta-glucosidase [EC:3.2.1.21]	N/A	N/A	0.889977	N/A
TraesCS4A02G273600	pinin	N/A	N/A	-0.868438	N/A
TraesCS4A02G275400	pre-mRNA-splicing factor 18	N/A	N/A	N/A	0.605039
TraesCS4A02G278000	N/A	N/A	N/A	N/A	0.80422
TraesCS4A02G278900	peptidyl-prolyl isomerase G (cyclophilin G) [EC:5.2.1.8]	N/A	-1.52057	N/A	N/A
TraesCS4A02G280500	FUS-interacting serine-arginine-rich protein 1	N/A	N/A	1.3806	N/A
TraesCS4A02G282900	H+-transporting ATPase [EC:7.1.2.1]	N/A	N/A	-0.805441	N/A
TraesCS4A02G290600	E3 ubiquitin-protein ligase RNF5 [EC:2.3.2.27]	N/A	N/A	N/A	0.640842
TraesCS4A02G293000	cold-inducible RNA-binding protein	-0.292028	N/A	N/A	0.557074
TraesCS4A02G296000	trichohyalin	N/A	N/A	0.452334	N/A
TraesCS4A02G296100	trichohyalin	N/A	N/A	0.386818	0.465251
TraesCS4A02G296300	interleukin-1 receptor-associated kinase 4 [EC:2.7.11.1]	N/A	N/A	N/A	0.963264
TraesCS4A02G299300	golgi SNAP receptor complex member 2	N/A	N/A	N/A	0.800729
TraesCS4A02G313400	cytochrome b-561 [EC:7.2.1.3]	N/A	N/A	0.533044	N/A
TraesCS4A02G333200	amidase [EC:3.5.1.4]	N/A	N/A	0.702414	N/A
TraesCS4A02G341500	DNA-directed RNA polymerase II subunit RPB1 [EC:2.7.7.6]	N/A	N/A	0.8284	N/A
TraesCS4A02G357200	electron transfer flavoprotein alpha subunit	N/A	N/A	0.481153	N/A
TraesCS4A02G366000	soluble epoxide hydrolase / lipid-phosphate phosphatase [EC:3.3.2.10 3.1.3.76]	N/A	N/A	N/A	0.804475
TraesCS4A02G372900	mucin-19	N/A	N/A	N/A	1.23273
TraesCS4A02G373000	(R)-mandelonitrile lyase [EC:4.1.2.10]	N/A	N/A	N/A	1.09044
TraesCS4A02G383400	trans-resveratrol di-O-methyltransferase [EC:2.1.1.240]	N/A	N/A	N/A	1.0459
TraesCS4A02G385100	senataxin [EC:3.6.4.-]	N/A	N/A	-1.54095	N/A
TraesCS4A02G387700	fatty acyl-ACP thioesterase B [EC:3.1.2.14 3.1.2.21]	N/A	N/A	N/A	-0.613242
TraesCS4A02G392300	interleukin-1 receptor-associated kinase 4 [EC:2.7.11.1]	N/A	N/A	N/A	-1.18735
TraesCS4A02G392500	N/A	N/A	N/A	N/A	-0.866474
TraesCS4A02G397900	phospholipid:diacylglycerol acyltransferase [EC:2.3.1.158]	N/A	N/A	0.674119	N/A
TraesCS4A02G398400	aarF domain-containing kinase	N/A	N/A	-0.726607	N/A
TraesCS4A02G401200	cytochrome b-561 [EC:7.2.1.3]	N/A	N/A	N/A	0.973089
TraesCS4A02G402000	histone H3	N/A	N/A	0.823311	N/A
TraesCS4A02G407000	N/A	N/A	N/A	N/A	0.54213
TraesCS4A02G408900	cytoplasmic FMR1 interacting protein	1.42985	1.28795	0.711685	N/A
TraesCS4A02G411600	small subunit ribosomal protein S13e	N/A	N/A	-0.849058	N/A
TraesCS4A02G417400	small subunit ribosomal protein S20e	N/A	N/A	N/A	0.57412
TraesCS4A02G418200	granule-bound starch synthase [EC:2.4.1.242]	N/A	0.308731	N/A	N/A
TraesCS4A02G419300	peroxidase [EC:1.11.1.7]	N/A	N/A	0.74769	1.25161
TraesCS4A02G437200	N/A	N/A	N/A	-1.26561	N/A
TraesCS4A02G446100	RNA-binding protein with serine-rich domain 1	N/A	N/A	N/A	0.902857
TraesCS4A02G452400	DNA-directed RNA polymerase II subunit RPB1 [EC:2.7.7.6]	N/A	N/A	0.96249	N/A
TraesCS4A02G453405	N/A	N/A	0.375286	-1.01072	-1.29365
TraesCS4A02G453500	N/A	N/A	0.407082	N/A	N/A
TraesCS4A02G453600	mediator of RNA polymerase II transcription subunit 25	N/A	N/A	-0.679413	-1.07337
TraesCS4A02G453800	PAX-interacting protein 1	N/A	N/A	-1.20952	-1.43872
TraesCS4A02G472200	large subunit ribosomal protein L9e	N/A	N/A	0.453627	N/A
TraesCS4A02G479100	structure-specific endonuclease subunit SLX1 [EC:3.6.1.-]	1.28328	0.758271	N/A	N/A
TraesCS4B02G016100	pre-rRNA-processing protein TSR2	N/A	N/A	N/A	0.945084
TraesCS4B02G017300	interleukin-1 receptor-associated kinase 4 [EC:2.7.11.1]	N/A	N/A	-1.34535	N/A
TraesCS4B02G017500	trichohyalin	N/A	N/A	0.36088	N/A
TraesCS4B02G017600	trichohyalin	N/A	N/A	0.537232	N/A
TraesCS4B02G020300	heterogeneous nuclear ribonucleoprotein A1/A3	-0.280356	N/A	N/A	0.680015
TraesCS4B02G022700	bud site selection protein 31	N/A	N/A	-0.839837	N/A
TraesCS4B02G023600	E3 ubiquitin-protein ligase RNF5 [EC:2.3.2.27]	N/A	N/A	N/A	0.870565
TraesCS4B02G032300	DNA-directed RNA polymerase II subunit RPB1 [EC:2.7.7.6]	N/A	N/A	1.50823	N/A
TraesCS4B02G038900	pre-mRNA-splicing factor 18	N/A	N/A	N/A	0.928294
TraesCS4B02G040100	pinin	N/A	N/A	-1.36611	N/A
TraesCS4B02G041100	beta-glucosidase [EC:3.2.1.21]	N/A	N/A	0.573427	N/A
TraesCS4B02G044500	glutathione S-transferase [EC:2.5.1.18]	N/A	N/A	N/A	0.885812
TraesCS4B02G046500	DNA-directed RNA polymerase I subunit RPA12	N/A	N/A	N/A	1.14673
TraesCS4B02G047400	glutamine synthetase [EC:6.3.1.2]	N/A	N/A	N/A	1.06078
TraesCS4B02G059500	serine/arginine repetitive matrix protein 1	N/A	N/A	N/A	0.64886
TraesCS4B02G061900	Ca2+ transporting ATPase, sarcoplasmic/endoplasmic reticulum [EC:3.6.3.8]	N/A	N/A	-0.989078	N/A
TraesCS4B02G070300	N/A	N/A	N/A	0.731202	N/A
TraesCS4B02G080000	large subunit ribosomal protein L25	N/A	N/A	N/A	0.823545
TraesCS4B02G081200	scopoletin 8-hydroxylase [EC:1.14.11.60]	N/A	N/A	0.547723	N/A
TraesCS4B02G082100	formin 2	N/A	N/A	N/A	0.871101
TraesCS4B02G082600	small subunit ribosomal protein S27e	N/A	N/A	N/A	0.680554
TraesCS4B02G084000	dehydrogenase/reductase SDR family member 7 [EC:1.1.-.-]	N/A	N/A	N/A	0.675959
TraesCS4B02G084700	homeobox-leucine zipper protein	N/A	N/A	-0.651223	N/A
TraesCS4B02G088800	non-lysosomal glucosylceramidase [EC:3.2.1.45]	N/A	N/A	-0.67714	N/A
TraesCS4B02G090300	ATP-dependent Clp protease ATP-binding subunit ClpB	N/A	N/A	N/A	1.2429
TraesCS4B02G097200	methylsterol monooxygenase 1	N/A	N/A	0.895127	N/A
TraesCS4B02G101800	protein disulfide-isomerase A1 [EC:5.3.4.1]	N/A	N/A	0.806677	N/A
TraesCS4B02G104100	N/A	N/A	N/A	N/A	1.45987
TraesCS4B02G107800	methylthioribose-1-phosphate isomerase [EC:5.3.1.23]	N/A	N/A	N/A	0.849294
TraesCS4B02G129400	small subunit ribosomal protein S16e	N/A	N/A	0.490884	N/A
TraesCS4B02G131000	5'-AMP-activated protein kinase, catalytic alpha subunit [EC:2.7.11.11]	N/A	N/A	N/A	0.800974
TraesCS4B02G137700	N/A	N/A	N/A	-0.848188	N/A
TraesCS4B02G139800	elongin-C	N/A	N/A	N/A	1.0488
TraesCS4B02G140200	small subunit ribosomal protein S16e	N/A	N/A	N/A	0.876881
TraesCS4B02G142200	N/A	N/A	N/A	N/A	1.0013
TraesCS4B02G143500	chitinase [EC:3.2.1.14]	N/A	N/A	0.855529	N/A
TraesCS4B02G144200	aldehyde dehydrogenase (NAD+) [EC:1.2.1.3]	N/A	N/A	N/A	0.732249
TraesCS4B02G148000	ubiquitin carboxyl-terminal hydrolase 15 [EC:3.4.19.12]	N/A	N/A	-0.774306	N/A
TraesCS4B02G148100	protein DEK	N/A	N/A	N/A	-0.705682
TraesCS4B02G148300	microtubule-associated protein, RP/EB family	N/A	N/A	-1.65636	N/A
TraesCS4B02G149200	ribonucleoside-diphosphate reductase subunit M1 [EC:1.17.4.1]	1.86089	3.69127	N/A	2.78801
TraesCS4B02G152800	glutathione peroxidase [EC:1.11.1.9]	N/A	N/A	N/A	0.829748
TraesCS4B02G155000	N/A	N/A	N/A	N/A	0.869874
TraesCS4B02G157600	N/A	N/A	N/A	-0.723426	N/A
TraesCS4B02G164000	E3 ubiquitin-protein ligase MARCH1/8 [EC:2.3.2.27]	N/A	N/A	-0.8667	N/A
TraesCS4B02G167000	GTP pyrophosphokinase [EC:2.7.6.5]	N/A	N/A	-0.899444	N/A
TraesCS4B02G169700	exonuclease V [EC:3.1.-.-]	N/A	N/A	N/A	-0.474241
TraesCS4B02G172600	ATP-binding cassette, subfamily B (MDR/TAP), member 1 [EC:7.6.2.2]	N/A	N/A	N/A	-0.896418
TraesCS4B02G173700	nuclear pore complex protein Nup62	N/A	N/A	0.617202	-0.775729
TraesCS4B02G179000	WD repeat-containing protein 45	N/A	N/A	-1.1378	N/A
TraesCS4B02G191700	interferon, gamma-inducible protein 30	N/A	N/A	0.949111	1.11258
TraesCS4B02G194700	phosphatidylinositol 4-phosphatase [EC:3.1.3.-]	N/A	N/A	-1.16848	N/A
TraesCS4B02G195700	N/A	N/A	N/A	-1.3024	N/A
TraesCS4B02G196800	elongation factor 1-alpha	N/A	N/A	0.468792	N/A
TraesCS4B02G196900	elongation factor 1-alpha	N/A	N/A	0.478123	N/A
TraesCS4B02G200900	phosphoglucomutase [EC:5.4.2.2]	N/A	N/A	N/A	-0.760296
TraesCS4B02G204100	histone H2A	N/A	N/A	0.670675	N/A
TraesCS4B02G205200	UDP-glucuronate decarboxylase [EC:4.1.1.35]	N/A	N/A	N/A	-0.613381
TraesCS4B02G205600	serine/arginine repetitive matrix protein 2	N/A	N/A	N/A	0.894024
TraesCS4B02G208900	hsp70-interacting protein	N/A	N/A	-0.659556	N/A
TraesCS4B02G211500	large subunit ribosomal protein L28e	N/A	N/A	-0.846114	N/A
TraesCS4B02G216200	receptor expression-enhancing protein 1/2/3/4	N/A	N/A	-1.69277	N/A
TraesCS4B02G216300	translation initiation factor 4E	N/A	N/A	N/A	0.596266
TraesCS4B02G224700	brefeldin A-inhibited guanine nucleotide-exchange protein	N/A	N/A	N/A	-0.949002
TraesCS4B02G224800	mitochondrial pyruvate carrier 2	N/A	N/A	3.04513	N/A
TraesCS4B02G230000	tartrate-resistant acid phosphatase type 5 [EC:3.1.3.2]	N/A	N/A	0.840862	N/A
TraesCS4B02G239900	trehalose 6-phosphate synthase/phosphatase [EC:2.4.1.15 3.1.3.12]	N/A	N/A	0.580061	N/A
TraesCS4B02G240700	mitochondrial pyruvate carrier 2	N/A	N/A	1.77633	N/A
TraesCS4B02G242700	homocysteine S-methyltransferase [EC:2.1.1.10]	N/A	N/A	N/A	1.52017
TraesCS4B02G251800	formin 2	N/A	N/A	N/A	-0.953554
TraesCS4B02G253400	N/A	N/A	N/A	-1.29896	N/A
TraesCS4B02G262700	mucin-19	N/A	N/A	N/A	-0.808245
TraesCS4B02G263500	large subunit ribosomal protein L38e	N/A	N/A	N/A	0.864544
TraesCS4B02G268500	very-long-chain (3R)-3-hydroxyacyl-CoA dehydratase [EC:4.2.1.134]	N/A	N/A	-1.93633	N/A
TraesCS4B02G269900	RNA-binding protein 39	N/A	N/A	-0.888086	N/A
TraesCS4B02G276100	N/A	N/A	N/A	0.572446	N/A
TraesCS4B02G276800	golgin subfamily B member 1	N/A	N/A	N/A	-1.08048
TraesCS4B02G281400	CASK-interacting protein	N/A	N/A	N/A	-0.818566
TraesCS4B02G281800	mucin-19	N/A	N/A	N/A	1.78292
TraesCS4B02G287800	solute carrier family 45, member 1/2/4	N/A	N/A	N/A	-0.673145
TraesCS4B02G288100	alanine-glyoxylate transaminase / (R)-3-amino-2-methylpropionate-pyruvate transaminase [EC:2.6.1.44 2.6.1.40]	N/A	N/A	0.390034	N/A
TraesCS4B02G288300	RNA-binding protein with serine-rich domain 1	N/A	N/A	0.817023	N/A
TraesCS4B02G291300	ufm1-conjugating enzyme 1	N/A	N/A	N/A	0.601758
TraesCS4B02G297500	3-ketoacyl-CoA synthase [EC:2.3.1.199]	N/A	N/A	0.600703	N/A
TraesCS4B02G299100	small subunit ribosomal protein SAe	N/A	N/A	0.392408	N/A
TraesCS4B02G303100	WD and tetratricopeptide repeats protein 1	N/A	N/A	N/A	-0.643177
TraesCS4B02G328000	N/A	N/A	N/A	-0.974988	N/A
TraesCS4B02G328100	N/A	N/A	N/A	-0.722085	N/A
TraesCS4B02G344400	large subunit ribosomal protein L21e	N/A	N/A	0.565998	N/A
TraesCS4B02G383000	xyloglucan:xyloglucosyl transferase [EC:2.4.1.207]	N/A	N/A	0.746718	N/A
TraesCS4D02G016000	trichohyalin	N/A	N/A	0.456966	N/A
TraesCS4D02G016100	trichohyalin	N/A	N/A	0.591425	N/A
TraesCS4D02G017000	peroxidase [EC:1.11.1.7]	N/A	N/A	-1.30654	N/A
TraesCS4D02G018500	heterogeneous nuclear ribonucleoprotein A1/A3	N/A	N/A	0.536854	N/A
TraesCS4D02G021200	E3 ubiquitin-protein ligase RNF5 [EC:2.3.2.27]	N/A	N/A	N/A	0.607011
TraesCS4D02G035200	linoleate 9S-lipoxygenase [EC:1.13.11.58]	N/A	N/A	0.534975	N/A
TraesCS4D02G035800	pre-mRNA-splicing factor 18	N/A	N/A	N/A	0.518451
TraesCS4D02G037700	pinin	N/A	N/A	-1.06128	N/A
TraesCS4D02G038500	beta-glucosidase [EC:3.2.1.21]	N/A	N/A	0.557045	N/A
TraesCS4D02G038700	bud site selection protein 20	N/A	N/A	N/A	0.619286
TraesCS4D02G042000	glutathione S-transferase [EC:2.5.1.18]	N/A	N/A	N/A	0.77094
TraesCS4D02G047400	glutamine synthetase [EC:6.3.1.2]	N/A	N/A	0.443683	0.818721
TraesCS4D02G063100	transcription elongation factor SPT6	N/A	N/A	0.400143	N/A
TraesCS4D02G063200	N/A	N/A	N/A	N/A	1.46577
TraesCS4D02G063400	N/A	N/A	N/A	1.39168	N/A
TraesCS4D02G065600	endoglucanase [EC:3.2.1.4]	N/A	N/A	N/A	-0.652679
TraesCS4D02G069100	cyclin-A	N/A	N/A	0.819295	0.857574
TraesCS4D02G069400	N/A	N/A	N/A	N/A	0.740248
TraesCS4D02G078900	large subunit ribosomal protein L25	N/A	N/A	N/A	0.878124
TraesCS4D02G082500	aspartyl protease family protein [EC:3.4.23.-]	N/A	N/A	-1.12483	N/A
TraesCS4D02G093600	methylsterol monooxygenase 1	N/A	N/A	0.774517	N/A
TraesCS4D02G098400	protein disulfide-isomerase A1 [EC:5.3.4.1]	N/A	N/A	0.794249	N/A
TraesCS4D02G101100	N/A	N/A	N/A	N/A	1.19866
TraesCS4D02G104000	isoleucyl-tRNA synthetase [EC:6.1.1.5]	N/A	N/A	N/A	1.29424
TraesCS4D02G117100	peroxidase [EC:1.11.1.7]	N/A	N/A	0.710395	N/A
TraesCS4D02G117300	next to BRCA1 gene 1 protein	N/A	N/A	N/A	-1.30481
TraesCS4D02G118900	N/A	N/A	N/A	0.599551	N/A
TraesCS4D02G128400	ubiquitin-like protein 5	N/A	N/A	0.627169	N/A
TraesCS4D02G130200	protein transport protein SEC61 subunit beta	N/A	N/A	0.681936	N/A
TraesCS4D02G134500	elongin-C	N/A	N/A	N/A	0.823514
TraesCS4D02G137000	N/A	N/A	N/A	0.544826	0.797592
TraesCS4D02G144500	inversin	N/A	N/A	-1.00162	N/A
TraesCS4D02G145400	aldehyde dehydrogenase (NAD+) [EC:1.2.1.3]	N/A	N/A	0.403131	0.763249
TraesCS4D02G148500	ATP-binding cassette, subfamily C (CFTR/MRP), member 1 [EC:7.6.2.3]	N/A	N/A	-1.45153	N/A
TraesCS4D02G152800	fructose-1,6-bisphosphatase I [EC:3.1.3.11]	N/A	N/A	-1.23021	N/A
TraesCS4D02G153300	protein DEK	N/A	N/A	N/A	-0.657138
TraesCS4D02G157600	small subunit ribosomal protein S28e	N/A	N/A	N/A	0.794184
TraesCS4D02G162000	glutathione peroxidase [EC:1.11.1.9]	N/A	N/A	N/A	0.86547
TraesCS4D02G163800	Rho GTPase-activating protein 22/24/25	N/A	N/A	-0.714152	N/A
TraesCS4D02G169100	N/A	N/A	N/A	N/A	0.673337
TraesCS4D02G172700	ribosomal protein S6 kinase beta [EC:2.7.11.1]	N/A	N/A	N/A	0.773225
TraesCS4D02G175900	next to BRCA1 gene 1 protein	N/A	N/A	0.484235	-0.541008
TraesCS4D02G177500	collagen, type VII, alpha	N/A	N/A	0.397554	N/A
TraesCS4D02G182200	NADH dehydrogenase (ubiquinone) 1 alpha subcomplex subunit 5	N/A	N/A	N/A	0.936672
TraesCS4D02G190200	U2 small nuclear ribonucleoprotein B''	N/A	N/A	N/A	0.587952
TraesCS4D02G192900	interferon, gamma-inducible protein 30	N/A	N/A	0.719226	1.29814
TraesCS4D02G197200	elongation factor 1-alpha	N/A	N/A	0.410524	N/A
TraesCS4D02G203800	ectonucleotide pyrophosphatase/phosphodiesterase family member 1/3 [EC:3.1.4.1 3.6.1.9]	N/A	N/A	N/A	1.02539
TraesCS4D02G206400	N/A	N/A	N/A	N/A	0.921875
TraesCS4D02G206500	N/A	N/A	N/A	N/A	1.0312
TraesCS4D02G210600	ATP-dependent RNA helicase DHX37/DHR1 [EC:3.6.4.13]	N/A	N/A	N/A	0.759412
TraesCS4D02G215700	endo-1,3(4)-beta-glucanase [EC:3.2.1.6]	N/A	N/A	N/A	0.758198
TraesCS4D02G217400	RNA-binding protein with serine-rich domain 1	N/A	N/A	N/A	-1.40273
TraesCS4D02G231400	tartrate-resistant acid phosphatase type 5 [EC:3.1.3.2]	N/A	N/A	0.907267	0.95689
TraesCS4D02G234300	large subunit ribosomal protein L40e	N/A	N/A	0.419193	N/A
TraesCS4D02G236200	N/A	N/A	N/A	N/A	2.14036
TraesCS4D02G240400	mitochondrial pyruvate carrier 2	N/A	N/A	1.47824	N/A
TraesCS4D02G241300	molecular chaperone DnaJ	N/A	1.77081	N/A	N/A
TraesCS4D02G249300	N/A	N/A	N/A	-1.41186	N/A
TraesCS4D02G254700	large subunit ribosomal protein L43	N/A	N/A	N/A	0.956059
TraesCS4D02G259100	endo-1,4-beta-xylanase [EC:3.2.1.8]	N/A	N/A	N/A	0.682224
[truncated: 964 more rows]

## Sheet: Table S2
Table S2 Detailed information of the total DEPs at four stages
Protein ID	Gene descriprion	Fold Change at 7 DPA	Fold Change at 14 DPA	Fold Change at 21 DPA	Fold Change at 28 DPA
TraesCS1A02G002200	Uncharacterized protein At4g28440	N/A	N/A	-1.70928	-1.45827
TraesCS1A02G007700	Avenin-3	N/A	-1.10619	N/A	N/A
TraesCS1A02G012500	Transforming growth factor-beta receptor-associated protein 1	N/A	N/A	1.23852	N/A
TraesCS1A02G030100	Uncharacterized protein At2g37660	N/A	N/A	N/A	-1.029
TraesCS1A02G069400	ADP-ribosylation factor-related protein 1	N/A	N/A	N/A	-1.17744
TraesCS1A02G071100	Protein RCC2	-1.64492	N/A	N/A	N/A
TraesCS1A02G072300	Endoglucanase 14	N/A	N/A	1.19533	N/A
TraesCS1A02G078800	Probable glutathione S-transferase GSTF1	-1.04021	N/A	N/A	N/A
TraesCS1A02G088000	Serine/threonine-protein phosphatase BSL1 homolog	-1.11738	N/A	N/A	N/A
TraesCS1A02G088700	Endoglucanase 20	1.40813	N/A	N/A	N/A
TraesCS1A02G095000	Kinesin-like protein KIN-13A	1.31422	N/A	N/A	N/A
TraesCS1A02G095800	Leucine aminopeptidase 2	N/A	N/A	1.60991	N/A
TraesCS1A02G102500	Probable 4-hydroxy-tetrahydrodipicolinate reductase 1	N/A	-1.2373	N/A	N/A
TraesCS1A02G102700	Glutathione S-transferase 4	N/A	N/A	-1.25568	-1.07744
TraesCS1A02G110900	6-phosphofructo-2-kinase/fructose-2	N/A	N/A	N/A	-1.9116
TraesCS1A02G127900	Proline-rich receptor-like protein kinase PERK1	-1.01374	N/A	N/A	N/A
TraesCS1A02G132400	Probable histone H2A variant 2	N/A	N/A	N/A	-1.90504
TraesCS1A02G141700	Protein GDAP2 homolog	-2.12358	N/A	N/A	N/A
TraesCS1A02G153100	Long-chain-alcohol oxidase FAO2	N/A	-2.92247	N/A	N/A
TraesCS1A02G164900	Alpha-galactosidase 1	N/A	N/A	1.9863	N/A
TraesCS1A02G166900	Myosin-8	N/A	N/A	-2.48742	N/A
TraesCS1A02G168900	Monothiol glutaredoxin-S11	N/A	N/A	N/A	-1.03673
TraesCS1A02G170900	Probable prolyl 4-hydroxylase 3	5.12488	N/A	N/A	N/A
TraesCS1A02G178200	Probable serine protease EDA2	-1.17427	N/A	N/A	N/A
TraesCS1A02G182400	Molybdate-anion transporter	-1.43623	N/A	N/A	N/A
TraesCS1A02G184300	PPPDE putative peptidase domain	-1.34724	N/A	N/A	N/A
TraesCS1A02G196800	CSC1-like protein At1g32090	-1.07673	N/A	N/A	N/A
TraesCS1A02G217300	Peptide methionine sulfoxide reductase A4	N/A	N/A	N/A	1.14757
TraesCS1A02G223800	Ran-binding protein 1 homolog c	-1.2047	N/A	N/A	N/A
TraesCS1A02G233200	Signal peptidase complex catalytic subunit SEC11A	-1.02579	N/A	N/A	-1.00865
TraesCS1A02G241900	UDP-sulfoquinovose synthase	N/A	N/A	-1.91459	N/A
TraesCS1A02G252000	B-cell receptor-associated protein 31-like	1.30439	N/A	N/A	-2.44628
TraesCS1A02G257300	Protein of unknown function (DUF563)	1.04327	N/A	N/A	N/A
TraesCS1A02G258000	Uncharacterized protein Cbei_0202	1.00076	N/A	N/A	N/A
TraesCS1A02G260100	26S proteasome regulatory subunit RPN13	-1.0799	N/A	N/A	N/A
TraesCS1A02G262300	Protein root UVB sensitive 6	N/A	N/A	N/A	2.82001
TraesCS1A02G277500	60S acidic ribosomal protein P2B	N/A	N/A	1.00931	1.04805
TraesCS1A02G284800	60S ribosomal protein L36-3	-2.48199	N/A	N/A	N/A
TraesCS1A02G288500	Nuclear transcription factor Y subunit B-3	-1.34713	N/A	N/A	-2.22999
TraesCS1A02G288800	40S ribosomal protein S23	N/A	N/A	N/A	-1.2593
TraesCS1A02G289000	GPN-loop GTPase 3	N/A	N/A	2.55757	N/A
TraesCS1A02G297800	Exocyst complex component EXO70B1	N/A	1.87486	N/A	N/A
TraesCS1A02G308700	Probable calcium-binding protein CML9	N/A	1.05704	N/A	N/A
TraesCS1A02G331200	Translation initiation factor IF-2	N/A	1.35313	N/A	N/A
TraesCS1A02G332900	Mitochondrial import inner membrane translocase subunit TIM50	N/A	4.14082	N/A	N/A
TraesCS1A02G337900	Gamma-glutamyl phosphate reductase	1.66177	N/A	N/A	N/A
TraesCS1A02G338500	Cyclic phosphodiesterase	-1.26968	N/A	N/A	N/A
TraesCS1A02G340100	Chaperone protein ClpB1	-1.10497	N/A	N/A	N/A
TraesCS1A02G385400	Dynamin-related protein 12A	N/A	N/A	N/A	-1.04781
TraesCS1A02G386300	60S ribosomal protein L37a-1 >P0DKK2.1 RecName: Full	-1.99507	-1.07954	N/A	-1.28442
TraesCS1A02G389600	Exosome complex component RRP41 homolog	N/A	N/A	N/A	-2.80563
TraesCS1A02G396700	Fasciclin-like arabinogalactan protein 11	N/A	N/A	N/A	1.63949
TraesCS1A02G396800	Fasciclin-like arabinogalactan protein 12	-1.42295	N/A	N/A	N/A
TraesCS1A02G410300	Protein ROOT PRIMORDIUM DEFECTIVE 1	N/A	1.2866	N/A	N/A
TraesCS1A02G411500	Transmembrane protein	-1.08849	N/A	N/A	N/A
TraesCS1A02G420300	Protein of unknown function (DUF1296)	N/A	1.83611	N/A	N/A
TraesCS1A02G428700	Structural maintenance of chromosomes protein 3	N/A	N/A	1.76289	N/A
TraesCS1A02G429400	Uncharacterised protein family (UPF0121)	N/A	N/A	N/A	-1.18142
TraesCS1B02G002100	Glycosyltransferase-like KOBITO 1	N/A	N/A	1.04067	N/A
TraesCS1B02G059000	11S globulin seed storage protein 2	-1.21527	N/A	N/A	N/A
TraesCS1B02G098300	Peptide chain release factor 1	N/A	1.32442	N/A	N/A
TraesCS1B02G158900	Calcium ion-binding protein	N/A	N/A	N/A	-1.71072
TraesCS1B02G196600	RHOMBOID-like protein 1	-1.87	1.13091	N/A	N/A
TraesCS1B02G206800	Mitochondrial carnitine/acylcarnitine carrier-like protein	-1.0345	N/A	N/A	N/A
TraesCS1B02G277500	UDP-glucuronate:xylan alpha-glucuronosyltransferase 1	-1.65537	N/A	N/A	N/A
TraesCS1B02G312100	UDP-glucose:2-hydroxyflavanone C-glucosyltransferase	N/A	N/A	N/A	-1.39744
TraesCS1B02G322900	Transcription elongation factor SPT6 homolog	N/A	N/A	N/A	3.57953
TraesCS1B02G323900	Adenylate isopentenyltransferase 5	N/A	1.20845	N/A	N/A
TraesCS1B02G325100	Phosphoglycerate kinase	N/A	N/A	N/A	-1.05125
TraesCS1B02G428900	Phosphoinositide phosphatase SAC7	N/A	-1.33906	N/A	N/A
TraesCS1B02G434000	Phytepsin	N/A	-1.14228	N/A	N/A
TraesCS1B02G457600	Stomatin-like protein 2	N/A	N/A	N/A	-1.46347
TraesCS1D02G046400	11S globulin seed storage protein 2	N/A	N/A	N/A	-1.22112
TraesCS1D02G103200	Lipase	N/A	N/A	N/A	-1.46963
TraesCS1D02G127200	Mannosyl-oligosaccharide 1	-1.0637	N/A	N/A	N/A
TraesCS1D02G133800	UTP:RNA uridylyltransferase 1	N/A	N/A	N/A	1.45417
TraesCS1D02G141800	Glutamine synthetase	N/A	N/A	N/A	2.86035
TraesCS1D02G142600	Inosine triphosphate pyrophosphatase	-1.09552	N/A	N/A	N/A
TraesCS1D02G142700	3-ketoacyl-CoA thiolase 2	-1.00881	N/A	N/A	N/A
TraesCS1D02G174100	Basic secretory protease	N/A	N/A	-1.78234	N/A
TraesCS1D02G181600	ATP synthase subunit beta	N/A	N/A	N/A	-1.35423
TraesCS1D02G184600	Protein of unknown function (DUF538)	-1.20536	N/A	N/A	N/A
TraesCS1D02G327200	Thioredoxin H-type	-1.32459	N/A	N/A	N/A
TraesCS1D02G412300	Subtilisin-like protease SBT3.9	N/A	1.40844	N/A	N/A
TraesCS1D02G424300	beta-galactosidase	N/A	N/A	N/A	-1.61856
TraesCS1D02G445700	DNA damage-binding protein 1	N/A	N/A	N/A	-1.09885
TraesCS1D02G454400	Histone deacetylase HDT2	-1.44255	N/A	N/A	N/A
TraesCS2A02G065700	Probable aquaporin PIP2-6	N/A	N/A	-1.96383	N/A
TraesCS2A02G094200	60S ribosomal protein L19-1	-1.77681	N/A	N/A	N/A
TraesCS2A02G109600	Pectinesterase 1	N/A	N/A	2.03544	N/A
TraesCS2A02G115100	40S ribosomal protein S21	N/A	N/A	N/A	2.06615
TraesCS2A02G125200	Elongation factor 1-beta	-1.08662	N/A	N/A	N/A
TraesCS2A02G128600	Domain of unknown function (DUF239)	-1.10094	N/A	N/A	N/A
TraesCS2A02G130900	Aspartyl protease 25	-1.05371	N/A	N/A	N/A
TraesCS2A02G134300	Beta-glucosidase 26	N/A	N/A	1.07972	N/A
TraesCS2A02G138100	E3 ubiquitin-protein ligase SP1	N/A	1.6771	N/A	N/A
TraesCS2A02G139800	Calcium-binding protein 39	N/A	N/A	-1.62769	-1.10082
TraesCS2A02G141800	Transformation/transcription domain-associated protein	1.14168	N/A	N/A	N/A
TraesCS2A02G145700	S2 self-incompatibility locus-linked pollen 3.2 protein	1.61156	N/A	N/A	N/A
TraesCS2A02G163700	40S ribosomal protein S6-2	-1.2601	N/A	N/A	-1.1839
TraesCS2A02G164000	Cytochrome c oxidase subunit 6b-1	N/A	N/A	1.91443	N/A
TraesCS2A02G169100	Oligouridylate-binding protein 1	-1.15133	N/A	N/A	N/A
TraesCS2A02G170800	60S ribosomal protein L27a-3	N/A	1.47632	N/A	N/A
TraesCS2A02G197600	Fatty-acid-binding protein 1	1.11059	N/A	N/A	N/A
TraesCS2A02G198000	Mavicyanin	N/A	N/A	N/A	1.35456
TraesCS2A02G198500	Aquaporin PIP2-1	N/A	N/A	-1.10328	-1.07208
TraesCS2A02G202300	Peptidyl-prolyl cis-trans isomerase CYP37	N/A	N/A	N/A	3.44798
TraesCS2A02G206100	Protein THYLAKOID FORMATION1	N/A	N/A	N/A	-1.42338
TraesCS2A02G211800	Oxalate oxidase 2	-1.00533	N/A	N/A	N/A
TraesCS2A02G212100	Probable V-type proton ATPase subunit H	N/A	N/A	N/A	-1.07322
TraesCS2A02G214200	Isopentenyl-diphosphate Delta-isomerase II	N/A	N/A	1.19939	N/A
TraesCS2A02G215100	Beta-amylase	N/A	N/A	N/A	-1.04567
TraesCS2A02G218300	Glycerol-3-phosphate acyltransferase 3	1.31163	N/A	N/A	N/A
TraesCS2A02G233500	Serine/threonine protein phosphatase 7 long form isogeny	N/A	N/A	N/A	2.10712
TraesCS2A02G238700	Growth-regulating factor 11	0	0	0	-1.90509
TraesCS2A02G239000	Mediator of RNA polymerase II transcription subunit 14	N/A	N/A	N/A	1.16699
TraesCS2A02G244800	Synaptotagmin-5	N/A	N/A	N/A	1.48693
TraesCS2A02G245200	ATP synthase subunit delta'	-1.36337	-1.11004	N/A	-1.17688
TraesCS2A02G246000	Nuclear pore complex protein NUP54	-1.61787	N/A	N/A	N/A
TraesCS2A02G247000	D-lactate dehydrogenase [cytochrome]	N/A	N/A	N/A	1.2823
TraesCS2A02G250800	Peroxisomal (S)-2-hydroxy-acid oxidase GLO5	N/A	N/A	N/A	-1.83487
TraesCS2A02G288300	Probable glucuronosyltransferase Os04g0398600	N/A	1.40304	N/A	N/A
TraesCS2A02G309900	Chloride channel protein CLC-c	N/A	1.8423	N/A	N/A
TraesCS2A02G320900	Elongator complex protein 3	N/A	N/A	1.367	N/A
TraesCS2A02G326200	Glycosyltransferase family 17	1.06343	N/A	N/A	N/A
TraesCS2A02G348100	Ribosome-recycling factor	N/A	-1.76126	N/A	N/A
TraesCS2A02G349600	Probable E3 ubiquitin-protein ligase ARI7	N/A	1.23971	N/A	N/A
TraesCS2A02G352000	Cytochrome b561 and DOMON domain-containing protein At3g07570	-1.0377	N/A	N/A	N/A
TraesCS2A02G358000	Trafficking protein particle complex subunit 2	-1.01546	N/A	-1.09483	-1.37709
TraesCS2A02G369800	Remorin	N/A	N/A	-1.57158	N/A
TraesCS2A02G375400	Endogenous alpha-amylase/subtilisin inhibitor	-1.37033	N/A	N/A	N/A
TraesCS2A02G386600	Vacuolar-processing enzyme beta-isozyme 1	N/A	N/A	N/A	1.44764
TraesCS2A02G386700	Vacuolar-processing enzyme beta-isozyme 1	N/A	N/A	N/A	-1.39739
TraesCS2A02G389200	Trihelix transcription factor GT-2	-1.62505	N/A	N/A	N/A
TraesCS2A02G405000	Uncharacterized protein At1g04910	N/A	N/A	-1.53787	-2.39684
TraesCS2A02G422500	Peroxisomal 2	-1.08291	N/A	N/A	N/A
TraesCS2A02G435000	member E1	N/A	N/A	1.07227	N/A
TraesCS2A02G487500	Kinesin-like calmodulin-binding protein homolog	-1.70265	N/A	N/A	N/A
TraesCS2A02G495500	U3 small nucleolar ribonucleoprotein protein IMP3	N/A	N/A	N/A	-1.42302
TraesCS2A02G502100	Peroxidase 50	N/A	N/A	N/A	-1.21843
TraesCS2A02G517100	Protein TSS	N/A	N/A	N/A	1.0515
TraesCS2A02G532800	Diacylglycerol kinase 5	N/A	N/A	-1.12565	N/A
TraesCS2A02G537100	Superoxide dismutase [Mn] 3.1	-2.1713	N/A	N/A	N/A
TraesCS2A02G545600	Calreticulin	N/A	N/A	N/A	1.125
TraesCS2A02G551000	Barwin	N/A	N/A	N/A	-6.07027
TraesCS2A02G554100	Probable protein arginine N-methyltransferase 6.1	N/A	N/A	-7.09115	N/A
TraesCS2A02G566600	DDB1- and CUL4-associated factor homolog 1	N/A	1.04633	0	0
TraesCS2A02G572800	Peroxidase 12	N/A	N/A	-1.13622	N/A
TraesCS2A02G575300	L-ascorbate oxidase [EC:1.10.3.3]	-1.20424	N/A	N/A	N/A
TraesCS2A02G576200	Cysteine proteinase inhibitor 8	-1.46689	N/A	N/A	N/A
TraesCS2A02G576400	Soluble inorganic pyrophosphatase	-1.09028	N/A	N/A	N/A
TraesCS2A02G582500	Probable serine/threonine-protein kinase At5g41260	-1.15475	N/A	N/A	N/A
TraesCS2B02G143900	Momilactone A synthase	N/A	N/A	N/A	1.21861
TraesCS2B02G149000	Ubiquitin carboxyl-terminal hydrolase 24	N/A	N/A	-1.60352	-1.91211
TraesCS2B02G152100	Condensin complex subunit 1	4.63105	2.56766	N/A	N/A
TraesCS2B02G156400	Protein transport protein SEC31 homolog B	N/A	N/A	N/A	-1.36744
TraesCS2B02G159600	Rhomboid-like protein 19	-2.07631	N/A	N/A	N/A
TraesCS2B02G235100	Eukaryotic translation initiation factor 4G	-2.30271	N/A	N/A	N/A
TraesCS2B02G285900	Tobamovirus multiplication protein 1	3.74286	N/A	N/A	N/A
TraesCS2B02G292100	Probable aldo-keto reductase 2	-1.7642	N/A	N/A	-1.45276
TraesCS2B02G322000	Threonylcarbamoyladenosine tRNA methylthiotransferase	N/A	N/A	N/A	-1.27913
TraesCS2B02G327500	Protein phosphatase methylesterase 1	N/A	3.5837	-1.25515	N/A
TraesCS2B02G328200	Putative 12-oxophytodienoate reductase 12	-1.17242	N/A	-1.01929	N/A
TraesCS2B02G346200	Plant UBX domain-containing protein 4	-1.22573	N/A	N/A	N/A
TraesCS2B02G347900	Rix1 complex component involved in 60S ribosome maturation	N/A	N/A	2.40287	2.28781
TraesCS2B02G392500	Endogenous alpha-amylase/subtilisin inhibitor	-2.65509	N/A	N/A	-1.23746
TraesCS2B02G416200	Ankyrin repeat and zinc finger domain-containing protein 1	1.03844	N/A	N/A	N/A
TraesCS2B02G419100	RHOMBOID-like protein 6	N/A	N/A	-1.28815	N/A
TraesCS2B02G424300	Sucrose synthase 7	1.9792	N/A	N/A	N/A
TraesCS2B02G443000	40S ribosomal protein S11	N/A	N/A	N/A	-2.04263
TraesCS2B02G471000	Probable lipid transfer	N/A	N/A	1.59518	N/A
TraesCS2B02G472400	Malonyl-coenzyme:anthocyanin 5-O-glucoside-6'''-O-malonyltransferase	N/A	-1.45883	N/A	N/A
TraesCS2B02G487400	Photosystem I P700 chlorophyll a apoprotein A2	N/A	N/A	N/A	-1.47945
TraesCS2B02G518000	Peroxidase [EC:1.11.1.7]	1.08301	N/A	N/A	N/A
TraesCS2B02G549200	Protein of unknown function (DUF1668)	-1.3682	2.56228	-3.5265	N/A
TraesCS2B02G602100	Nudix hydrolase 26	-1.12121	N/A	N/A	N/A
TraesCS2B02G615800	Peroxidase 42	N/A	N/A	N/A	-1.76626
TraesCS2D02G033100	Chitinase	N/A	-1.01423	N/A	N/A
TraesCS2D02G086200	F-box protein family-like	-1.32255	N/A	N/A	N/A
TraesCS2D02G092800	60S ribosomal protein L19-1	N/A	N/A	1.076	N/A
TraesCS2D02G096900	Rhodanese-like/PpiC domain-containing protein 12	N/A	N/A	N/A	-1.27114
TraesCS2D02G124600	Momilactone A synthase	N/A	N/A	-2.68143	-5.76942
TraesCS2D02G124900	Anti-sigma-I factor RsgI6	N/A	1.98474	N/A	N/A
TraesCS2D02G174300	Rabankyrin-5	N/A	N/A	N/A	2.37574
TraesCS2D02G177900	Protein STRICTOSIDINE SYNTHASE-LIKE 4	N/A	N/A	N/A	1.05178
TraesCS2D02G185000	SNF1-related protein kinase regulatory subunit gamma-1-like	-1.15289	N/A	N/A	N/A
TraesCS2D02G220900	Beta-amylase	-1.18194	N/A	N/A	N/A
TraesCS2D02G228700	Probable protein phosphatase 2C 58	1.29932	N/A	N/A	N/A
TraesCS2D02G228900	BNR repeat-like domain	-1.10796	N/A	N/A	N/A
TraesCS2D02G232100	Serine/threonine protein phosphatase 7 long form isogeny	-1.09074	N/A	N/A	N/A
TraesCS2D02G235500	60S ribosomal protein L15	-1.58351	N/A	N/A	N/A
TraesCS2D02G239600	Ubiquinol-cytochrome-c reductase complex assembly factor 1	N/A	N/A	N/A	1.97741
TraesCS2D02G251300	Putative oxidoreductase TDA3	N/A	N/A	1.95191	N/A
TraesCS2D02G273400	Probable aldo-keto reductase 2	-1.06353	N/A	N/A	N/A
TraesCS2D02G371800	Endogenous alpha-amylase/subtilisin inhibitor	-1.13515	N/A	N/A	N/A
TraesCS2D02G372600	ATP-dependent Clp protease proteolytic subunit 2	N/A	N/A	N/A	-1.14375
TraesCS2D02G382400	Vacuolar-processing enzyme beta-isozyme 1	1.3221	N/A	1.49526	N/A
TraesCS2D02G383600	Hsp70-Hsp90 organizing protein	-1.09574	N/A	N/A	N/A
TraesCS2D02G402100	Pectin lyase-like superfamily protein	N/A	N/A	-1.00644	N/A
TraesCS2D02G448900	AT-hook motif nuclear-localized protein 8	N/A	1.28418	N/A	N/A
TraesCS2D02G449000	Probable lipid transfer	N/A	N/A	1.38694	N/A
TraesCS2D02G449100	Protease inhibitor/seed storage/lipid transfer family protein	N/A	N/A	1.12711	N/A
TraesCS2D02G458100	Probable prefoldin subunit 2	N/A	N/A	-1.14917	N/A
TraesCS2D02G468200	Polyphenol oxidase	-1.10209	N/A	N/A	N/A
TraesCS3A02G022600	Glutamate decarboxylase	N/A	N/A	N/A	-2.63256
TraesCS3A02G027800	TFIIE beta subunit core domain	-3.97981	-7.60781	-9.39815	-8.56161
TraesCS3A02G041500	Peroxidase [EC:1.11.1.7]	N/A	N/A	N/A	1.09134
TraesCS3A02G047500	Multicopper oxidase LPR1	N/A	N/A	N/A	-1.30995
TraesCS3A02G082700	Probable inactive shikimate kinase like 1	N/A	N/A	-1.05802	N/A
TraesCS3A02G086900	DNA-damage-repair/toleration protein DRT111	-1.32323	N/A	N/A	N/A
TraesCS3A02G093900	Subtilisin-chymotrypsin inhibitor-2A	N/A	1.32257	N/A	N/A
TraesCS3A02G097800	Probable staphylococcal-like nuclease CAN1	N/A	N/A	N/A	-2.54658
TraesCS3A02G107500	Mitochondrial-processing peptidase subunit alpha	N/A	N/A	N/A	-1.13493
TraesCS3A02G122500	ABC transporter G family member 31	N/A	N/A	N/A	1.25867
TraesCS3A02G127400	Histone deacetylation protein Rxt3	-1.43659	N/A	N/A	N/A
TraesCS3A02G134600	Peptide-N4-(N-acetyl-beta-glucosaminyl)asparagine amidase A	N/A	N/A	-5.48146	N/A
TraesCS3A02G151200	Reticulon-like protein B1	N/A	N/A	N/A	-1.07682
TraesCS3A02G151600	54S ribosomal protein L51	1.81871	N/A	N/A	N/A
TraesCS3A02G156100	Zinc phosphodiesterase ELAC protein 2	N/A	N/A	1.02297	N/A
TraesCS3A02G158300	SOUL heme-binding protein	N/A	N/A	-1.30557	N/A
TraesCS3A02G160900	DDB1- and CUL4-associated factor 13	0	0	-1.12826	-1.72678
TraesCS3A02G165000	5'-nucleotidase domain-containing protein 3 [Xenopus laevis]	-1.01856	N/A	N/A	N/A
TraesCS3A02G166600	Isocitrate dehydrogenase [NADP]	N/A	N/A	-1.00614	-1.64758
TraesCS3A02G178900	Serine/threonine-protein kinase RUNKEL	N/A	N/A	1.28888	N/A
TraesCS3A02G182000	Translin-associated protein X	-1.2613	N/A	N/A	N/A
TraesCS3A02G191800	COP9 signalosome complex subunit 2	-1.11459	N/A	N/A	N/A
TraesCS3A02G193600	Sec-independent protein translocase protein TATC	N/A	1.05775	N/A	N/A
TraesCS3A02G207800	Protein transport protein Sec61 subunit beta	N/A	N/A	-1.04162	N/A
TraesCS3A02G210400	Probable V-type proton ATPase subunit d	-1.96362	N/A	N/A	N/A
TraesCS3A02G213200	RNA-binding protein with serine-rich domain 1	N/A	-1.38356	N/A	N/A
TraesCS3A02G213700	F-box/FBD/LRR-repeat protein At2g04230	N/A	N/A	-1.15083	N/A
TraesCS3A02G218500	Carbon catabolite repressor protein 4 homolog 6	N/A	N/A	N/A	-1.90543
TraesCS3A02G218800	PPR repeat family	1.27662	N/A	N/A	N/A
TraesCS3A02G219100	Cytochrome c oxidase subunit 5b-1	-1.15777	N/A	N/A	N/A
TraesCS3A02G224400	Light-sensor Protein kinase	1.00391	N/A	1.53845	1.03321
TraesCS3A02G224900	Calcium-dependent protein kinase 1	N/A	N/A	N/A	-1.01937
TraesCS3A02G238700	V-type proton ATPase subunit E	2.18893	N/A	N/A	N/A
TraesCS3A02G241100	Aspartic proteinase oryzasin-1	1.4111	N/A	N/A	N/A
TraesCS3A02G251500	Probable cytokinin riboside 5'-monophosphate phosphoribohydrolase LOGL1	N/A	N/A	-1.1655	N/A
TraesCS3A02G260100	26 kDa endochitinase 1	N/A	N/A	N/A	-2.60749
TraesCS3A02G264100	Protein-lysine N-methyltransferase METTL10	N/A	N/A	N/A	1.94932
TraesCS3A02G285700	Ribose-phosphate pyrophosphokinase 3	N/A	-1.29491	N/A	N/A
TraesCS3A02G296500	ABC transporter I family member 10	N/A	N/A	N/A	2.57011
TraesCS3A02G301500	Amino acid kinase family	-1.03715	N/A	1.39684	N/A
TraesCS3A02G304600	Malonate--CoA ligase	N/A	N/A	-1.62103	N/A
TraesCS3A02G313500	60S ribosomal protein L26-1	-1.41402	N/A	N/A	N/A
TraesCS3A02G322600	Homocysteine S-methyltransferase 4	N/A	-1.11083	N/A	N/A
TraesCS3A02G322900	Single-stranded DNA-binding protein	-2.05994	N/A	N/A	N/A
TraesCS3A02G334600	FAD dependent oxidoreductase	N/A	N/A	N/A	-1.11598
TraesCS3A02G340300	Calcium uniporter protein 5	N/A	N/A	N/A	-1.73076
TraesCS3A02G344000	Protein FATTY ACID EXPORT 3	N/A	N/A	-1.02825	-1.07183
TraesCS3A02G358900	Fasciclin-like arabinogalactan protein 4	N/A	N/A	-1.28488	N/A
TraesCS3A02G366100	40S ribosomal protein S2-4	-1.04042	N/A	N/A	N/A
TraesCS3A02G407900	S-norcoclaurine synthase 1	N/A	N/A	N/A	-1.37545
TraesCS3A02G408300	Probable membrane-associated 30 kDa protein	N/A	N/A	1.8375	2.62351
TraesCS3A02G419600	Proline--tRNA ligase	-1.31601	N/A	-1.05218	-1.20269
TraesCS3A02G425500	Sucrose-phosphate synthase	N/A	-2.99185	N/A	N/A
TraesCS3A02G455500	DNA-directed RNA polymerase III subunit 1	N/A	N/A	4.35708	N/A
TraesCS3A02G500500	Serine/arginine-rich splicing factor SR45	-1.45133	N/A	N/A	N/A
TraesCS3A02G528800	Vacuolar-processing enzyme gamma-isozyme	N/A	N/A	N/A	-5.42946
TraesCS3B02G007200	60S ribosomal protein L9	N/A	N/A	N/A	-2.48665
TraesCS3B02G034400	Actin-interacting protein 1-2	N/A	N/A	-1.15138	N/A
TraesCS3B02G062600	Non-specific lipid-transfer protein 4.3	N/A	N/A	N/A	-1.92171
TraesCS3B02G102100	Glyoxysomal fatty acid beta-oxidation multifunctional protein MFP-a	-2.29101	N/A	N/A	N/A
TraesCS3B02G215400	Cysteine proteinase inhibitor 12	-1.23784	N/A	N/A	N/A
TraesCS3B02G218200	Histidine biosynthesis bifunctional protein hisIE	-1.50009	N/A	N/A	N/A
TraesCS3B02G244700	Pentatricopeptide repeat-containing protein At3g49240	-2.42734	N/A	N/A	N/A
TraesCS3B02G337400	Lysosomal Pro-X carboxypeptidase	N/A	N/A	N/A	-1.23609
TraesCS3B02G381800	rRNA N-glycosidase	N/A	N/A	N/A	-1.20161
TraesCS3B02G423200	Fructose-bisphosphate aldolase 1	N/A	N/A	N/A	-2.05574
TraesCS3B02G457900	Glycine-rich RNA-binding protein 4	-1.42768	N/A	N/A	-1.81053
TraesCS3B02G515100	Basic 7S globulin	N/A	N/A	N/A	-1.37625
TraesCS3B02G523800	Alkane hydroxylase MAH1	N/A	-5.30758	N/A	N/A
TraesCS3B02G530500	Beta-1,3-glucanase	-1.97661	N/A	N/A	N/A		3-beta-glucosidase GIV
TraesCS3B02G530600	Glucan endo-1,3-beta-glucosidase GIV	-1.5115	N/A	N/A	N/A
TraesCS3B02G541000	Protein COFACTOR ASSEMBLY OF COMPLEX C SUBUNIT B CCB1	N/A	N/A	-1.1805	N/A
TraesCS3B02G563600	Eukaryotic translation initiation factor 3 subunit M	N/A	N/A	N/A	1.11758
TraesCS3B02G584700	Wheatwin-2	N/A	N/A	-1.04733	N/A
TraesCS3D02G104500	Pyruvate decarboxylase 2	-1.03948	N/A	N/A	N/A
TraesCS3D02G205700	Protein HASTY 1	-1.13533	N/A	N/A	N/A
TraesCS3D02G260300	26 kDa endochitinase 1	N/A	N/A	N/A	-1.9369
TraesCS3D02G323200	Protease inhibitor/seed storage/lipid transfer protein family protein	-1.12579	N/A	N/A	N/A
TraesCS3D02G417800	Glycine-rich RNA-binding protein 4	-1.0898	N/A	N/A	-1.06327
TraesCS3D02G478800	Beta-1,3-glucanase	-1.35438	N/A	N/A	N/A
TraesCS3D02G478900	Beta-1,3-glucanase	-1.46526	N/A	N/A	N/A
TraesCS3D02G517000	Cationic peroxidase SPC4	-1.84453	N/A	N/A	N/A
TraesCS4A02G003600	Protein SERAC1	N/A	N/A	N/A	-1.88199
TraesCS4A02G036200	4-coumarate--CoA ligase-like 1	-2.10035	-1.05694	N/A	N/A
TraesCS4A02G046100	Dual-specificity RNA methyltransferase RlmN	N/A	N/A	1.43216	N/A
TraesCS4A02G050200	Protein RBL	0	0	0	-1.08451
TraesCS4A02G052500	Nodulin-related protein 1	-1.49748	N/A	N/A	N/A
TraesCS4A02G075100	Potassium channel	N/A	-1.06375	N/A	N/A
TraesCS4A02G086800	Putative metallophosphoesterase At3g03305	1.16021	N/A	N/A	1.63869
TraesCS4A02G092900	17.9 kDa class I heat shock protein	N/A	1.13816	N/A	1.1166
TraesCS4A02G094000	Probable mannose-1-phosphate guanylyltransferase 1	N/A	N/A	N/A	-1.0338
TraesCS4A02G100100	Histone H2A	N/A	N/A	N/A	-1.3252
TraesCS4A02G105600	DNA topoisomerase 6 subunit A3	-1.08052	N/A	N/A	N/A
TraesCS4A02G114700	Laccase-3	N/A	N/A	N/A	-1.65808
TraesCS4A02G115100	Sel1 repeat protein	2.82527	N/A	N/A	N/A
TraesCS4A02G118700	calmodulin 1	N/A	1.06442	N/A	N/A
TraesCS4A02G130800	Ricin-type beta-trefoil lectin domain-like	-1.67676	N/A	-1.23291	-2.61322
TraesCS4A02G131100	Guanine nucleotide exchange factor SPIKE 1	1.39866	N/A	N/A	N/A
TraesCS4A02G134800	Phospholipid-transporting ATPase 1	N/A	-4.70008	N/A	7.45933
TraesCS4A02G135500	Vicilin-like seed storage protein At2g28490	N/A	1.44479	N/A	N/A
TraesCS4A02G169300	Spastin	-1.37971	N/A	N/A	N/A
TraesCS4A02G184600	Chitin elicitor receptor kinase 1	N/A	N/A	1.00174	N/A
TraesCS4A02G186200	APOBEC1 complementation factor	N/A	N/A	1.2676	N/A
TraesCS4A02G214700	B3 domain-containing protein Os11g0197600	N/A	N/A	-1.40603	N/A
TraesCS4A02G217900	Transmembrane 9 superfamily member 1	-1.12452	N/A	N/A	-1.19279
TraesCS4A02G218900	Chitin elicitor receptor kinase 1	1.29782	-1.65406	N/A	N/A
TraesCS4A02G231800	F-box protein SKIP16	N/A	N/A	N/A	-1.08435
TraesCS4A02G250800	Endoplasmic reticulum oxidoreductin-1	N/A	N/A	N/A	-1.119
TraesCS4A02G252800	Cathepsin B	N/A	N/A	1.85898	N/A
TraesCS4A02G262600	Glutamate decarboxylase 1	-1.64875	N/A	N/A	N/A
TraesCS4A02G266400	NADH dehydrogenase [ubiquinone] iron-sulfur protein 1	N/A	-5.68611	N/A	N/A
TraesCS4A02G266900	Glutamine synthetase cytosolic isozyme 1-3	N/A	N/A	N/A	-1.45993
TraesCS4A02G278900	Germin-like protein 1-1	N/A	N/A	N/A	N/A
TraesCS4A02G310600	PsbP-like protein 1	N/A	N/A	N/A	-1.02499
TraesCS4A02G320500	Outer envelope pore protein 24	N/A	N/A	N/A	-1.56437
TraesCS4A02G333900	KH domain-containing protein At4g18375	N/A	N/A	N/A	-1.7544
TraesCS4A02G343700	11-beta-hydroxysteroid dehydrogenase-like 5	N/A	1.22156	N/A	N/A
TraesCS4A02G349100	ATP-dependent zinc metalloprotease FTSH 5	N/A	1.68777	N/A	N/A
TraesCS4A02G367400	Late embryogenesis abundant protein	N/A	N/A	N/A	-1.19089
TraesCS4A02G381700	tRNA wybutosine-synthesizing protein 4	-1.04623	N/A	N/A	N/A
TraesCS4A02G393500	Acyl-CoA-binding protein	-1.31953	N/A	N/A	N/A
TraesCS4A02G400200	3'(2'),5'-bisphosphate nucleotidase	N/A	N/A	-1.12921	-1.5675
TraesCS4A02G406200	Alcohol dehydrogenase-like 2	-1.3727	N/A	N/A	N/A
TraesCS4A02G422400	Spastin	3.8958	N/A	N/A	N/A
TraesCS4A02G431200	Stem 28 kDa glycoprotein	N/A	N/A	1.38103	N/A
TraesCS4A02G442900	Peroxisomal membrane protein 11-5	-1.20672	N/A	-1.70602	-2.17494
TraesCS4A02G444500	Haloacid dehalogenase-like hydrolase domain-containing protein 3	N/A	1.09144	N/A	N/A
TraesCS4A02G453600	Avenin-like b9	N/A	N/A	N/A	-2.67785
TraesCS4A02G484800	Sucrose:sucrose 1-fructosyltransferase	N/A	1.42554	N/A	N/A
TraesCS4A02G495500	Protein MEI2-like 2	N/A	N/A	N/A	-1.26483
TraesCS4B02G001300	Peptidyl-prolyl cis-trans isomerase	-2.01847	N/A	N/A	N/A
TraesCS4B02G020300	Glycine-rich RNA-binding protein blt801	N/A	N/A	-2.9562	N/A
TraesCS4B02G043200	Outer envelope protein 64	N/A	N/A	N/A	-1.02691
TraesCS4B02G043400	Phytanoyl-CoA dioxygenase 1	N/A	N/A	-1.49739	-2.04234
TraesCS4B02G050400	UDP-glucose 6-dehydrogenase 4	N/A	N/A	N/A	-2.37953
TraesCS4B02G069200	Serine/threonine-protein kinase SMG1	N/A	N/A	N/A	-1.82578
TraesCS4B02G071500	Pyruvate dehydrogenase E1 component alpha subunit	N/A	N/A	-1.51227	N/A
TraesCS4B02G094400	Probable catabolite repression protein creC	N/A	-1.07237	N/A	N/A
TraesCS4B02G111500	60S ribosomal protein L3	-1.41896	N/A	N/A	N/A
TraesCS4B02G126000	DEAD-box ATP-dependent RNA helicase 52C	N/A	N/A	1.12472	1.65255
TraesCS4B02G151700	Proteasome subunit alpha type-5	-1.79068	N/A	N/A	N/A
TraesCS4B02G152700	Villin-2	N/A	N/A	N/A	2.53916
TraesCS4B02G156900	Peter Pan-like protein	N/A	-1.31569	N/A	N/A
TraesCS4B02G164800	30S ribosomal protein S5	N/A	N/A	1.08167	N/A
TraesCS4B02G173700	Ricin-type beta-trefoil lectin domain-like	N/A	N/A	N/A	-1.18764
TraesCS4B02G174900	basic helix-loop-helix (bHLH) DNA-binding superfamily protein	-1.00471	N/A	N/A	N/A
TraesCS4B02G180700	Probable NADH dehydrogenase [ubiquinone] 1 alpha subcomplex subunit 5	N/A	N/A	N/A	-1.1423
TraesCS4B02G205700	Heat shock cognate 70 kDa protein	2.36219	N/A	N/A	N/A
TraesCS4B02G234600	Leucine-rich repeat receptor-like serine/threonine-protein kinase BAM1	N/A	N/A	N/A	1.59027
TraesCS4B02G305700	Alcohol dehydrogenase-like 2	-1.10921	N/A	N/A	N/A
TraesCS4B02G314600	Phosphoribosylamine--glycine ligase	N/A	1.00311	N/A	N/A
TraesCS4B02G314900	Ubiquitin-conjugating enzyme E2 4	N/A	N/A	-2.8847	N/A
TraesCS4B02G333500	Domain of unknown function (DUF239)	2.66555	N/A	N/A	N/A
TraesCS4B02G353600	Cyclin-dependent kinase A-1	N/A	N/A	N/A	-1.20533
TraesCS4B02G366500	Tubulin beta-2 chain	N/A	N/A	N/A	-1.29059
TraesCS4B02G391000	suppressor of abi3-5	N/A	1.37182	N/A	N/A
TraesCS4B02G393400	Non-specific lipid-transfer protein 2G	N/A	N/A	-1.16845	N/A
TraesCS4B02G397600	Heat shock 70 kDa protein	N/A	1.37079	N/A	N/A
TraesCS4B02G398200	Alanine--tRNA ligase	-1.09077	N/A	N/A	N/A
TraesCS4B02G399500	:Plastocyanin-like domain	N/A	-1.60234	N/A	N/A
TraesCS4D02G035100	Probable linoleate 9S-lipoxygenase 4	N/A	3.84359	N/A	N/A
TraesCS4D02G094700	DNA polymerase delta catalytic subunit	N/A	1.00825	N/A	N/A
TraesCS4D02G152600	ADP-ribosylation factor-like protein 5	N/A	N/A	N/A	-1.00904
TraesCS4D02G171400	Macro domain-containing protein VPA0103	-1.37723	N/A	N/A	N/A
TraesCS4D02G239000	Nuclear pore complex protein NUP133	-1.30062	N/A	N/A	N/A
TraesCS4D02G243000	Heat shock 70 kDa protein 8	N/A	3.22967	N/A	N/A
TraesCS4D02G244900	Probable glucan 1	N/A	N/A	N/A	1.39467
TraesCS4D02G343400	Cinnamoyl-CoA reductase 1	-2.39353	-1.87408	-2.3944	-1.4971
TraesCS4D02G362500	Caffeoyl-CoA O-methyltransferase 1	1.55164	N/A	N/A	N/A
TraesCS5A02G016300	Haloacid dehalogenase-like hydrolase domain-containing protein At3g48420	N/A	N/A	N/A	1.0049
TraesCS5A02G033600	Protein MAK11	-1.18452	N/A	N/A	-1.70382
TraesCS5A02G066500	Molybdenum cofactor sulfurase	N/A	-7.77355	-10.0658	-10.1913
TraesCS5A02G077200	Importin subunit beta-1	N/A	N/A	-1.16624	N/A
TraesCS5A02G078400	Protein spotted leaf 11	N/A	-6.61342	-9.28587	N/A
TraesCS5A02G081900	Protein of unknown function (DUF1118)	-1.23472	N/A	N/A	N/A
TraesCS5A02G091500	Splicing factor, arginine/serine-rich 12	N/A	N/A	N/A	N/A
TraesCS5A02G096100	Acyl carrier protein	-1.26796	N/A	N/A	N/A
TraesCS5A02G106100	Rubisco LSMT substrate-binding	N/A	N/A	-1.35162	-2.69859
TraesCS5A02G118800	CBS domain-containing protein CBSCBSPB3	N/A	4.35708	N/A	N/A
TraesCS5A02G121000	Adenylate kinase 3	-1.46371	N/A	N/A	N/A
TraesCS5A02G136100	Probable calcium-binding protein CML50	N/A	N/A	-1.10006	-2.04922
TraesCS5A02G142900	40S ribosomal protein S16 >A2ZB00.1	N/A	N/A	N/A	-1.06805
TraesCS5A02G159100	Pre-mRNA-splicing factor 38	N/A	-1.59868	N/A	N/A
TraesCS5A02G161200	Protein ETHYLENE-INSENSITIVE 2	N/A	1.50533	N/A	N/A
TraesCS5A02G162100	PI-PLC X domain-containing protein At5g67130	-1.22798	N/A	N/A	N/A
TraesCS5A02G164700	HSP-interacting protein	N/A	N/A	1.51952	N/A
TraesCS5A02G168700	Coatomer subunit zeta-2	-1.08369	N/A	N/A	N/A
TraesCS5A02G170000	SEC14 cytosolic factor	N/A	N/A	-1.99145	N/A
TraesCS5A02G175300	Protein ENHANCED DOWNY MILDEW 2	N/A	N/A	N/A	N/A
TraesCS5A02G176000	Ras-related protein RGP1	-1.77342	1.16139	N/A	N/A
TraesCS5A02G176600	Protein GrpE	-1.09675	N/A	N/A	N/A
TraesCS5A02G177500	AAA ATPase domain	N/A	1.53736	N/A	N/A
TraesCS5A02G183100	UDP-glucose 4-epimerase 4	N/A	1.32031	N/A	N/A
TraesCS5A02G187000	Plant family of unknown function (DUF810)	N/A	N/A	2.86654	N/A
TraesCS5A02G201800	AUGMIN subunit 5	N/A	2.99341	N/A	N/A
TraesCS5A02G210100	Thiol protease aleurain	N/A	N/A	N/A	-1.12093
TraesCS5A02G213200	Transmembrane protein 87A	1.44007	N/A	N/A	N/A
TraesCS5A02G214100	Uncharacterized conserved domain (SAYSvFN)	-1.43686	N/A	N/A	N/A
TraesCS5A02G234500	Probable transcription factor At1g61730	N/A	N/A	1.05687	N/A
TraesCS5A02G238300	GDSL esterase/lipase At5g33370	N/A	-7.75101	N/A	N/A
TraesCS5A02G264500	Peptidyl-prolyl cis-trans isomerase FKBP16-4	N/A	N/A	N/A	-1.2707
TraesCS5A02G269200	Cinnamoyl-CoA reductase 1	N/A	N/A	N/A	1.15125
TraesCS5A02G274800	ER membrane protein complex subunit 3	N/A	N/A	N/A	1.01772
TraesCS5A02G276800	KH domain-containing protein HEN4	-2.31399	N/A	N/A	N/A
TraesCS5A02G279100	60S ribosomal protein L32-1	-2.07503	N/A	N/A	N/A
TraesCS5A02G279500	Peptidyl-prolyl cis-trans isomerase FKBP15-1	N/A	N/A	-5.02135	-4.23391
TraesCS5A02G320200	Mucin-19	N/A	N/A	-1.15949	-1.95158
TraesCS5A02G335400	Ribonuclease P protein subunit p25-like protein	N/A	N/A	N/A	-1.11728
TraesCS5A02G356400	Protein ELC	-1.02474	N/A	N/A	N/A
TraesCS5A02G365100	Mitochondrial amidoxime reducing component 2	N/A	-1.04994	N/A	N/A
TraesCS5A02G367000	Calcineurin-like phosphoesterase	2.16218	N/A	N/A	N/A
TraesCS5A02G372700	60S ribosomal protein L5-1	-1.20242	N/A	N/A	N/A
TraesCS5A02G373400	Interleukin-1 receptor-associated kinase 4 [EC:2.7.11.1]	N/A	N/A	N/A	-1.4053
TraesCS5A02G375000	Ornithine aminotransferase	N/A	1.06251	1.00221	N/A
TraesCS5A02G401500	Protein TRI1	N/A	N/A	-1.33642	N/A
TraesCS5A02G407800	Tubulin alpha-1 chain	N/A	N/A	N/A	-1.51038
TraesCS5A02G422900	Bifunctional inhibitor/lipid-transfer protein/seed storage 2S albumin superfamily protein	1.21116	N/A	N/A	N/A
TraesCS5A02G424800	Dehydrin Rab15	N/A	N/A	-1.52425	-1.11499
TraesCS5A02G432100	Cupincin	N/A	1.53571	N/A	N/A
TraesCS5A02G438800	Stem-specific protein TSJT1	1.49784	N/A	N/A	N/A
TraesCS5A02G449400	AAA-ATPase At3g28510	N/A	N/A	N/A	-1.02314
TraesCS5A02G454500	Squalene synthase	N/A	1.14847	N/A	N/A
TraesCS5A02G460400	Protein phosphatase 2C 70	N/A	N/A	1.57489	N/A
TraesCS5A02G461300	Purple acid phosphatase 2	N/A	1.36856	N/A	N/A
TraesCS5A02G463200	L-type lectin-domain containing receptor kinase IV.1	N/A	N/A	N/A	1.41473
TraesCS5A02G467500	Probable DNA gyrase subunit A	-1.44095	N/A	N/A	N/A
TraesCS5A02G467600	ABC transporter C family member 4	N/A	N/A	2.03696	N/A
TraesCS5A02G482800	Photosystem I reaction center subunit IV	-1.17968	N/A	N/A	N/A
TraesCS5A02G485100	Ras-related protein Rab11C	-1.6631	N/A	N/A	N/A
TraesCS5A02G499100	Expansin-like A1	N/A	N/A	1.15645	N/A
TraesCS5A02G558800	P-loop containing nucleoside triphosphate hydrolases superfamily protein	N/A	1.42081	N/A	N/A
TraesCS5B02G016300	Protein P21	N/A	N/A	N/A	-1.34747
TraesCS5B02G022800	5-methyltetrahydropteroyltriglutamate--homocysteine methyltransferase 1	-1.27384	N/A	-1.15615	N/A
TraesCS5B02G062300	Ubiquitin-conjugating enzyme E2 variant 1C	-1.05044	N/A	N/A	N/A
TraesCS5B02G116300	Dihydrolipoyllysine-residue acetyltransferase component 5 of pyruvate dehydrogenase complex	-1.32279	N/A	N/A	N/A
TraesCS5B02G145900	Probable non-specific lipid-transfer protein 3	N/A	N/A	N/A	-1.28086
TraesCS5B02G166400	Long chain acyl-CoA synthetase 8	N/A	N/A	N/A	-1.12233
TraesCS5B02G199300	Succinate dehydrogenase subunit 7	N/A	N/A	1.8787	N/A
TraesCS5B02G257000	Small heat shock protein	N/A	N/A	-1.70258	N/A
TraesCS5B02G290400	Ribosomal RNA small subunit methyltransferase	-1.11156	N/A	N/A	N/A
TraesCS5B02G295600	UPF0664 stress-induced protein C29B12.11c	-1.236	N/A	N/A	N/A
TraesCS5B02G303700	2-alkenal reductase (NADP(+)-dependent)	-1.07098	N/A	N/A	N/A
TraesCS5B02G397200	Cleavage stimulation factor subunit 50	-1.25508	N/A	N/A	N/A
TraesCS5B02G426700	Dehydrin Rab15	N/A	N/A	-1.26968	N/A
TraesCS5B02G426800	Dehydrin Rab15	N/A	N/A	-1.21027	N/A
TraesCS5B02G459100	Probable prolyl 4-hydroxylase 7	1.11075	1.11362	N/A	N/A
TraesCS5B02G462400	Two-component response regulator ORR42	N/A	1.56815	N/A	N/A
TraesCS5B02G471200	Thionin	-1.30737	N/A	N/A	N/A
TraesCS5B02G504900	DEAD-box ATP-dependent RNA helicase 3	N/A	N/A	N/A	2.06801
TraesCS5D02G004000	Avenin	N/A	N/A	-1.25508	-1.34982
TraesCS5D02G031500	Dihydrofolate synthetase	-1.01651	N/A	N/A	N/A
TraesCS5D02G034200	Probable inactive receptor kinase At2g26730	N/A	N/A	N/A	2.34049
TraesCS5D02G085500	Pyrophosphate--fructose 6-phosphate 1-phosphotransferase subunit alpha	-1.05541	N/A	N/A	N/A
TraesCS5D02G145300	Probable non-specific lipid-transfer protein 3	N/A	N/A	N/A	-1.09181
TraesCS5D02G224200	Alanine aminotransferase 2	-2.54916	N/A	N/A	N/A
TraesCS5D02G230500	Putrescine hydroxycinnamoyltransferase 1	-1.45582	N/A	N/A	N/A
TraesCS5D02G256900	tRNA (cytosine(34)-C(5))-methyltransferase	N/A	N/A	-1.5376	N/A
TraesCS5D02G260200	7-deoxyloganetin glucosyltransferase	N/A	1.01354	N/A	N/A
TraesCS5D02G271900	Pectin lyase-like superfamily protein	-1.02888	-1.44867	N/A	N/A
TraesCS5D02G290600	Protein SRG1	-2.05099	N/A	N/A	N/A
TraesCS5D02G400300	HMG-Y-related protein A	N/A	N/A	N/A	-1.05993
TraesCS5D02G405100	Plastocyanin-like domain	-1.26887	N/A	N/A	N/A
TraesCS5D02G420300	Long chain acyl-CoA synthetase 2	-1.20877	N/A	N/A	N/A
TraesCS5D02G458600	30S ribosomal protein S2	N/A	N/A	-1.82646	N/A
TraesCS5D02G488500	indole-2-monooxygenase	N/A	N/A	N/A	2.28947
TraesCS5D02G503400	GEM-like protein 5	N/A	1.83583	N/A	N/A
TraesCS6A02G012100	Cytochrome P450 709B2	N/A	N/A	N/A	-1.36053
TraesCS6A02G017500	Nitrate reductase [NADH]	N/A	1.29052	N/A	N/A
TraesCS6A02G066400	Translation initiation factor eIF3 subunit	N/A	1.21603	1.00176	N/A
TraesCS6A02G068900	Peptidyl-prolyl cis-trans isomerase	N/A	N/A	N/A	N/A
TraesCS6A02G080600	3-isopropylmalate dehydratase large subunit	N/A	1.25025	N/A	N/A
TraesCS6A02G095900	Probable helicase MAGATAMA 3	N/A	N/A	N/A	1.69119
TraesCS6A02G102500	Glutamyl-tRNA(Gln) amidotransferase subunit B	N/A	N/A	1.6894	N/A
TraesCS6A02G118800	GATA transcription factor 17	N/A	N/A	N/A	-3.02213
TraesCS6A02G131300	EH domain-containing protein 1	-1.2011	N/A	1.50301	N/A
TraesCS6A02G150300	DNA-directed RNA polymerase III subunit 2	N/A	N/A	2.79795	2.59119
TraesCS6A02G153600	Protein STRUBBELIG-RECEPTOR FAMILY 1	N/A	N/A	1.3511	N/A
TraesCS6A02G175000	Nuclear pore complex protein NUP205	N/A	N/A	N/A	-3.8453
TraesCS6A02G177600	26S protease regulatory subunit 8 homolog A	N/A	N/A	N/A	-1.07525
TraesCS6A02G190000	Far upstream element-binding protein 1	N/A	N/A	1.38306	N/A
TraesCS6A02G192800	GTP-binding protein TypA/BipA homolog	N/A	N/A	-4.38796	N/A
TraesCS6A02G193500	Probable protein transport Sec1a	N/A	1.17574	N/A	N/A
TraesCS6A02G196100	Apoptosis inhibitor 5-like protein API5	N/A	N/A	N/A	-1.06767
TraesCS6A02G197400	Vacuolar protein sorting-associated protein 13	-2.69188	N/A	N/A	N/A
TraesCS6A02G199600	Uncharacterized protein At5g03900	N/A	1.11168	N/A	N/A
TraesCS6A02G202200	NAP1-related protein 2	N/A	N/A	1.36944	N/A
TraesCS6A02G207000	Probable small nuclear ribonucleoprotein Sm D1	N/A	N/A	1.04158	N/A
TraesCS6A02G209500	Reticulocyte-binding protein 2 a	N/A	N/A	1.69881	N/A
TraesCS6A02G210200	Rhodanese-like domain-containing protein 11	-2.04151	N/A	N/A	N/A
TraesCS6A02G234000	DEAD-box ATP-dependent RNA helicase 47A	N/A	N/A	N/A	1.4862
TraesCS6A02G235300	RNA polymerase II C-terminal domain phosphatase-like 1	N/A	N/A	N/A	-1.04868
TraesCS6A02G238500	Vacuolar-processing enzyme beta-isozyme 1	N/A	N/A	1.15536	N/A
TraesCS6A02G253300	Dehydrin COR410	N/A	N/A	N/A	-1.25914
TraesCS6A02G278000	Thioredoxin reductase NTRB	N/A	N/A	N/A	-1.04146
TraesCS6A02G296500	Probable peroxygenase 4	-1.45063	N/A	N/A	N/A
TraesCS6A02G302400	Pectin lyase-like superfamily protein	N/A	1.90458	N/A	N/A
TraesCS6A02G303800	ATP synthase delta chain	N/A	N/A	N/A	1.21577
TraesCS6A02G306900	Development and cell death domain	-1.43332	N/A	N/A	N/A
TraesCS6A02G309600	Nuclear-pore anchor	N/A	N/A	N/A	1.63831
TraesCS6A02G313600	Armadillo repeat-containing protein 6 homolog	N/A	-2.57066	N/A	N/A
TraesCS6A02G334000	Peroxisomal multifunctional enzyme type 2	-2.63336	N/A	N/A	N/A
TraesCS6A02G334800	Allene oxide cyclase	N/A	N/A	N/A	-1.3523
TraesCS6A02G361100	Alpha-1	N/A	4.19638	N/A	N/A
TraesCS6A02G368900	30S ribosomal protein S15	N/A	N/A	-1.00944	N/A
TraesCS6A02G399000	Deoxyhypusine hydroxylase-B	N/A	-1.02304	N/A	N/A
TraesCS6A02G403800	Divinyl chlorophyllide a 8-vinyl-reductase	N/A	N/A	-2.13609	N/A
TraesCS6A02G417500	Cell morphogenesis C-terminal	N/A	N/A	N/A	-1.08586
TraesCS6A02G420000	Outer envelope pore protein 21	-1.55126	N/A	N/A	N/A
TraesCS6B02G067300	Domain of unknown function (DUF239)	N/A	1.49079	2.60864	N/A
TraesCS6B02G093100	Peptidyl-prolyl cis-trans isomerase	N/A	N/A	N/A	N/A
TraesCS6B02G094500	Glutamate--tRNA ligase	N/A	1.321	N/A	-1.14639
TraesCS6B02G108100	3-isopropylmalate dehydratase large subunit	-1.28036	N/A	N/A	-1.01639
TraesCS6B02G120700	PWWP domain	N/A	N/A	1.05484	N/A
TraesCS6B02G160100	Single-stranded DNA-bindig protein WHY2	N/A	N/A	N/A	-1.39531
TraesCS6B02G178600	Protein CYPRO4 [Cynara cardunculus]	N/A	N/A	1.04223	N/A
TraesCS6B02G185400	Glyceraldehyde-3-phosphate dehydrogenase GAPCP1	N/A	N/A	N/A	-1.08542
TraesCS6B02G186600	DNA (cytosine-5)-methyltransferase DRM2	1.86415	N/A	N/A	N/A
TraesCS6B02G187500	Phosphoglycerate kinase	N/A	N/A	-1.03655	-1.87109
TraesCS6B02G205100	Cytochrome P450 71D7 [Solanum chacoense]	-1.51095	N/A	N/A	N/A
TraesCS6B02G210000	Adenine nucleotide transporter BT1	-1.54561	N/A	N/A	N/A
TraesCS6B02G240700	Ribosomal RNA small subunit methyltransferase NEP1	N/A	1.57941	N/A	N/A
TraesCS6B02G263200	Alcohol dehydrogenase-like 6	N/A	N/A	N/A	-2.1774
TraesCS6B02G286800	mitochondrial import inner membrane translocase subunit TIM13	-2.78042	N/A	N/A	N/A
TraesCS6B02G301300	Monodehydroascorbate reductase 4	N/A	N/A	N/A	-1.10782
TraesCS6B02G328900	Nicastrin	N/A	N/A	N/A	-1.09267
TraesCS6B02G335500	Development and cell death domain	N/A	-1.30054	N/A	N/A
TraesCS6B02G361800	Mitochondrial phosphate carrier protein 3	N/A	N/A	N/A	-1.02168
TraesCS6B02G379500	Mitogen-activated protein kinase kinase 5	N/A	1.35774	N/A	N/A
TraesCS6B02G407700	Xylanase inhibitor N-terminal	N/A	N/A	N/A	-1.2943
TraesCS6D02G057900	Protein BONZAI 3	1.0156	N/A	N/A	N/A
TraesCS6D02G066700	Peptidyl-prolyl cis-trans isomerase	N/A	N/A	N/A	N/A
TraesCS6D02G081200	Probable ATP synthase 24 kDa subunit	-1.39166	N/A	N/A	N/A
TraesCS6D02G116200	Peroxisomal fatty acid beta-oxidation multifunctional protein	N/A	1.11674	N/A	N/A
TraesCS6D02G138600	Heptahelical transmembrane protein ADIPOR2	N/A	-1.73142	N/A	N/A
TraesCS6D02G161800	Branched-chain-amino-acid aminotransferase-like protein 1	N/A	N/A	N/A	-2.72257
TraesCS6D02G180100	60S ribosomal protein L6	N/A	N/A	N/A	-1.0305
TraesCS6D02G251000	Acetylornithine deacetylase	-1.09715	N/A	-1.15181	-1.21734
TraesCS6D02G344700	Vacuolar-processing enzyme	-1.26967	N/A	N/A	-1.51028
TraesCS7A02G009800	Sucrose:sucrose 1-fructosyltransferase	N/A	-1.13663	N/A	N/A
TraesCS7A02G015900	UDP-glycosyltransferase 86A1	N/A	1.44577	N/A	N/A
TraesCS7A02G027100	Haloacid dehalogenase-like hydrolase domain-containing protein Sgpp	-1.37739	N/A	N/A	N/A
TraesCS7A02G030500	Callose synthase 10	N/A	N/A	1.71874	N/A
TraesCS7A02G036000	nuclear pore complex protein Nup62	N/A	N/A	-1.01291	N/A
TraesCS7A02G042800	WPP domain-interacting tail-anchored protein 1	N/A	N/A	-1.12416	N/A
TraesCS7A02G065700	KDEL-tailed cysteine endopeptidase CEP2	N/A	N/A	1.31617	N/A
TraesCS7A02G070900	Cationic peroxidase SPC4	N/A	N/A	N/A	1.02458
TraesCS7A02G075600	Enolase 1	N/A	N/A	8.23215	N/A
TraesCS7A02G077800	Disease resistance protein RPM1	2.65608	N/A	N/A	N/A
TraesCS7A02G147100	CHD3-type chromatin-remodeling factor PICKLE	-1.60945	N/A	N/A	N/A
TraesCS7A02G159300	Stromal cell-derived factor 2-like protein	N/A	N/A	N/A	1.424
TraesCS7A02G182500	electron protein, putative	-1.24391	1.1739	N/A	N/A
TraesCS7A02G196200	Uncharacterized protein At1g04910	1.19388	N/A	N/A	N/A
TraesCS7A02G203000	Probable peroxygenase 5	N/A	N/A	N/A	1.2021
TraesCS7A02G215200	Sister chromatid cohesion protein PDS5 homolog B	N/A	N/A	1.37523	N/A
TraesCS7A02G218000	Protein enhanced downy mildew 2	N/A	N/A	N/A	N/A
TraesCS7A02G236200	Protein of unknown function (DUF563)	-1.73159	N/A	N/A	N/A
TraesCS7A02G240400	Tricin synthase 2	N/A	-1.66719	N/A	N/A
TraesCS7A02G248200	Aminoacylase-1	-1.57392	N/A	N/A	N/A
TraesCS7A02G249400	Probable L-type lectin-domain containing receptor kinase S.5	1.07195	N/A	N/A	N/A
TraesCS7A02G253000	golgin subfamily A member 4	N/A	1.81877	N/A	N/A
TraesCS7A02G271400	ER lumen protein-retaining receptor	N/A	N/A	N/A	-1.22798
TraesCS7A02G276400	Chlorophyll a-b binding protein 1B	-1.40908	N/A	N/A	N/A
TraesCS7A02G284300	DCN1-like protein 4	N/A	N/A	N/A	-1.1407
TraesCS7A02G288700	Polyadenylate-binding protein 2	N/A	N/A	N/A	1.04634
TraesCS7A02G314000	Succinate dehydrogenase [ubiquinone] iron-sulfur subunit 1	-1.16747	N/A	N/A	N/A
TraesCS7A02G317500	L-gulonolactone oxidase 2	N/A	-1.1272	N/A	N/A
TraesCS7A02G325700	Seed maturation protein	N/A	N/A	N/A	-1.7313
TraesCS7A02G362900	Elongation factor 1-gamma 3	-1.13181	N/A	N/A	N/A
TraesCS7A02G369500	Multiprotein-bridging factor 1c	N/A	N/A	N/A	-1.59221
TraesCS7A02G370000	UDP-galactose/UDP-glucose transporter 3	N/A	N/A	N/A	-1.26028
TraesCS7A02G374900	Probable glutathione S-transferase BZ2	-1.14222	N/A	N/A	N/A
TraesCS7A02G410100	Peptidyl-prolyl cis-trans isomerase	N/A	N/A	N/A	N/A
TraesCS7A02G414700	Poly [ADP-ribose] polymerase 2	-1.91259	N/A	N/A	N/A
TraesCS7A02G415000	Delta-aminolevulinic acid dehydratase	-1.19141	N/A	N/A	-1.63196
TraesCS7A02G417000	Galactokinase	N/A	N/A	N/A	-1.08881
TraesCS7A02G419200	Uncharacterized aarF domain-containing protein kinase 1	N/A	N/A	N/A	-1.32285
TraesCS7A02G419600	Peptidyl-prolyl cis-trans isomerase CYP28	N/A	N/A	4.58111	N/A
TraesCS7A02G423600	AAA-ATPase At3g28580	-1.00955	N/A	N/A	N/A
TraesCS7A02G426100	Probable xyloglucan endotransglucosylase/hydrolase protein 25	1.05396	N/A	N/A	N/A
TraesCS7A02G439300	Copper transport protein ATX1	N/A	N/A	N/A	-1.02667
TraesCS7A02G462800	Geranylgeranyl transferase type-2 subunit alpha 1	N/A	N/A	N/A	-1.55866
TraesCS7A02G493400	Glutaredoxin-C8	N/A	N/A	-1.50891	N/A
TraesCS7A02G504800	Probable protein phosphatase 2C 58	-1.11875	N/A	N/A	N/A
TraesCS7A02G519600	30S ribosomal protein S5	N/A	-1.17168	N/A	N/A
TraesCS7A02G536200	Protein MEMO1	N/A	N/A	-1.60453	-1.81083
TraesCS7A02G564300	Tetratricopeptide repeat-like superfamily protein	2.00338	N/A	N/A	N/A
TraesCS7A02G569700	Serine/arginine-rich splicing factor SR45a	N/A	N/A	N/A	-1.19058
TraesCS7B02G034200	40S ribosomal protein S30	N/A	N/A	N/A	-1.2674
TraesCS7B02G035200	Alkaline alpha-galactosidase seed imbibition protein	N/A	N/A	N/A	1.0554
TraesCS7B02G038200	Chalcone--flavonone isomerase	N/A	-1.52652	-2.49224	-2.32807
TraesCS7B02G046300	UDP-glucose:2-hydroxyflavanone C-glucosyltransferase	-1.23867	N/A	N/A	N/A
TraesCS7B02G067200	Aldose 1-epimerase	N/A	N/A	N/A	1.01892
TraesCS7B02G070100	Choline/ethanolaminephosphotransferase 1	N/A	N/A	-1.06398	N/A
TraesCS7B02G074300	Transmembrane emp24 domain-containing protein p24delta3	-1.53215	N/A	N/A	N/A
TraesCS7B02G098500	Signal recognition particle receptor beta subunit	N/A	N/A	N/A	-1.46644
TraesCS7B02G128000	Aspartyl protease family protein At5g10770	N/A	N/A	N/A	-1.92058
TraesCS7B02G139700	1,4-alpha-glucan branching enzyme GlgB	1.92302	N/A	N/A	N/A
TraesCS7B02G162600	Stress up-regulated Nod 19 protein	-1.02045	N/A	N/A	N/A
TraesCS7B02G164200	Ankyrin repeat domain-containing protein 2A	-1.21546	N/A	N/A	N/A
TraesCS7B02G166500	Haloacid dehalogenase-like hydrolase (HAD) superfamily protein	-1.18046	N/A	N/A	N/A
TraesCS7B02G189400	Transmembrane 9 superfamily member 2	N/A	N/A	N/A	-1.40874
TraesCS7B02G233600	Protein DJ-1 homolog B	-2.07097	N/A	-1.32351	N/A
TraesCS7B02G259100	Aldehyde dehydrogenase family 2 member C4	N/A	N/A	1.98624	1.37103
TraesCS7B02G309500	Peptidyl-prolyl cis-trans isomerase	N/A	N/A	N/A	N/A
TraesCS7B02G348600	External alternative NAD(P)H-ubiquinone oxidoreductase B1	N/A	N/A	N/A	-1.20043
TraesCS7B02G373000	ATP-dependent zinc metalloprotease FTSH 2	N/A	N/A	N/A	-1.10661
TraesCS7B02G395800	ATP synthase subunit alpha	-1.11403	N/A	N/A	-1.43775
TraesCS7B02G423200	Serine/threonine-protein kinase CTR1	-1.09382	N/A	N/A	N/A
TraesCS7B02G471300	Chitinase	N/A	N/A	1.18755	N/A
TraesCS7B02G471500	Chitinase	N/A	N/A	N/A	-1.16799
TraesCS7D02G000400	E3 ubiquitin-protein ligase RING1	N/A	N/A	-1.25207	N/A
TraesCS7D02G185100	Defensin Tk-AMP-D4	N/A	1.37811	N/A	N/A
TraesCS7D02G356600	Transmembrane protein	N/A	1.45605	N/A	N/A
TraesCS7D02G369300	Aspartate aminotransferase	-1.01124	N/A	N/A	N/A
TraesCS7D02G405500	12-oxophytodienoate reductase 7	N/A	N/A	N/A	1.11721
TraesCS7D02G487400	GDSL esterase/lipase At1g28600	N/A	2.8295	N/A	N/A
TraesCS7D02G499500	Lysosomal Pro-X carboxypeptidase	-1.05034	N/A	N/A	N/A
TraesCS7D02G504800	Puroindoline-B	N/A	N/A	N/A	-1.14673
TraesCS7D02G507600	Pyrophosphate-energized vacuolar membrane proton pump	3.88621	N/A	N/A	N/A
TraesCS7D02G513300	Calcium-dependent lipid-binding (CaLB domain) family protein	N/A	N/A	1.2775	N/A
TraesCS7D02G535500	1,4-alpha-glucan branching enzyme	N/A	N/A	-1.62381	N/A
TraesCSU02G003600	Putative calcium-transporting ATPase 13	N/A	N/A	N/A	1.01269
TraesCSU02G009200	RuBisCO large subunit-binding protein subunit alpha	-1.61293	N/A	N/A	N/A
TraesCSU02G035800	Nudix hydrolase 26	-1.65667	N/A	N/A	N/A
TraesCSU02G108500	Alpha/beta-gliadin A-IV	N/A	N/A	-1.72641	N/A
TraesCSU02G117700	DnaJ domain protein	N/A	2.11102	1.41984	1.85937

## Sheet: Table S3
Table S3 Descriptions of the 36 genes commonly identified at all four stages
Gene ID	Gene description
TraesCS3A02G717710LC	DNA repair protein REV1
TraesCS3D02G018700LC	Cellulose synthase A
BGI_novel_G007003	NA
BGI_novel_G007004	NA
TraesCS6B02G244100LC	Formin 2
TraesCS7B02G112300LC	Myb/SANT-like DNA-binding domain protein
TraesCS2B02G292100	Probable aldo-keto reductase 2
TraesCS2B02G406400	GATA transcription factor 5
TraesCS2D02G043300	Formin-like protein 11
TraesCS2D02G106200	Cysteine proteinase
TraesCS2D02G576800	DDB1- and CUL4-associated factor homolog
TraesCS3B02G102100	Glyoxysomal fatty acid beta-oxidation multifunctional protein MFP-a
TraesCS4A02G036000	Transcription factor-like protein DPB
TraesCS4A02G036200	4-coumarate--CoA ligase-like 1
TraesCS4A02G036400	D-tagatose-1,6-bisphosphate aldolase subunit
TraesCS4A02G036500	Ribosomal large subunit pseudouridine synthase B
TraesCS4A02G036600	Heat-inducible transcription repressor
TraesCS4A02G036800	Kinesin-like protein KIN-UA
TraesCS4A02G036900	RNA-binding protein 39
TraesCS4A02G037900	Ribosomal RNA small subunit methyltransferase H
TraesCS5A02G434400	5'-3' exoribonuclease 4
TraesCS6B02G157400	F-box/kelch-repeat protein OR23
TraesCS6B02G164900	Polyubiquitin
TraesCS6D02G173400	V-type proton ATPase subunit B 2
TraesCS6D02G178500	Ketol-acid reductoisomerase (NADP(+))
TraesCS7A02G153300	RNA-binding (RRM/RBD/RNP motifs) family protein
TraesCS7B02G038300	Protochlorophyllide-dependent translocon component 52
TraesCS7B02G038400	Acyl transferase 15
TraesCS7B02G045100	Probable protein phosphatase 2C 54
TraesCS7B02G055200	Thiosulfate sulfurtransferase 18
TraesCS7B02G057300	7-cyano-7-deazaguanine synthase
TraesCS7D02G144500	U-box domain-containing protein
TraesCSU02G117600	Eukaryotic translation initiation factor 3 subunit J
TraesCSU02G117700	DnaJ domain protein
TraesCSU02G119700	Serine/arginine-rich splicing factor RS41
TraesCSU02G135100	Malate dehydrogenase [NADP] 1

## Sheet: Table S4
Table S4 DEGs related to starch and sucrose metabolism at four stages
Stage	Gene ID	Fold Change	Gene description
7 DPA	BGI_novel_G003786	0.848088	Ectonucleotide pyrophosphatase
	TraesCS2B02G240100	-1.49039	Beta-amylase
14 DPA	TraesCS2B02G240100	-1.64591	Beta-amylase
	TraesCS4A02G418200	0.308731	Granule-bound starch synthase 1
	TraesCS5A02G388300	0.386767	Lysosomal beta glucosidase
	TraesCS7D02G036600	0.288649	Sucrose synthase 1
21 DPA	BGI_novel_G000236	0.934006	Kinetochore protein NDC80
	BGI_novel_G003016	-2.28046	Fructokinase
	BGI_novel_G003018	-1.51841	Fructokinase
	BGI_novel_G003450	-2.22435	Beta-glucosidase
	BGI_novel_G005249	-2.16789	Beta-glucosidase
	TraesCS1B02G119300	-0.58738	Soluble starch synthase 3
	TraesCS1B02G165500	-1.499	Sulfofructose kinase
	TraesCS2A02G154900	-2.46064	IQ domain-containing protein IQM2
	TraesCS2A02G293400	-0.52307	1,4-alpha-glucan-branching enzyme 2
	TraesCS2A02G310300	-0.61623	1,4-alpha-glucan-branching enzyme 2
	TraesCS2B02G157800	0.684045	Beta-glucosidase 26
	TraesCS2B02G309500	-0.50889	1,4-alpha-glucan-branching enzyme 1
	TraesCS2D02G095600	2.25141	Beta-glucosidase 5
	TraesCS2D02G290800	-0.50786	1,4-alpha-glucan-branching enzyme 2
	TraesCS2D02G308600	-0.61882	1,4-alpha-glucan-branching enzyme 2
	TraesCS3A02G289300	0.634025	Probable alpha,alpha-trehalose-phosphate synthase
	TraesCS3B02G323900	0.64004	Probable alpha,alpha-trehalose-phosphate synthase
	TraesCS3B02G530500	-1.42584	Glucan endo-1,3-beta-glucosidase GIV
	TraesCS4A02G272900	0.889977	Beta-glucosidase 7
	TraesCS4A02G397900	0.674119	GDSL esterase/lipase APG
	TraesCS4B02G041100	0.573427	Beta-glucosidase 7
	TraesCS4B02G239900	0.580061	Alpha,alpha-trehalose-phosphate synthase
	TraesCS4D02G038500	0.557045	Beta-glucosidase 7
	TraesCS5A02G203500	0.836764	Alpha,alpha-trehalose-phosphate synthase
	TraesCS5B02G185200	0.445377	Proton pump-interactor 1
	TraesCS5B02G202200	0.784467	Alpha,alpha-trehalose-phosphate synthase
	TraesCS5B02G393900	0.565564	Lysosomal beta glucosidase
	TraesCS5B02G400000	-0.50793	Alpha-1,4 glucan phosphorylase L isozyme
	TraesCS5D02G210000	0.811957	Alpha,alpha-trehalose-phosphate synthase
	TraesCS5D02G398900	-1.41013	Beta-glucosidase BoGH3B
	TraesCS6A02G093200	1.54835	Endoglucanase 11
	TraesCS6B02G122000	1.8532	Endoglucanase 11
	TraesCS6B02G138300	0.644055	Glucan endo-1,3-beta-glucosidase 6
	TraesCS6D02G098400	0.646682	Glucan endo-1,3-beta-glucosidase 6
	TraesCS7A02G251400	-0.62576	Isoamylase 1, chloroplastic
	TraesCS7A02G549300	-0.94295	1,4-alpha-glucan-branching enzyme
	TraesCS7B02G093800	-0.45694	Soluble starch synthase 2-3
	TraesCS7B02G139700	-0.91808	Isoamylase 1, chloroplastic
	TraesCS7D02G036600	0.547522	Sucrose synthase 1
	TraesCS7D02G190100	-0.65239	Soluble starch synthase 2-3
	TraesCS7D02G249500	-0.81205	Isoamylase 1, chloroplastic
	TraesCS7D02G315500	0.535268	Fructokinase-2
	TraesCS7D02G535500	-0.85366	1,4-alpha-glucan-branching enzyme
28 DPA	BGI_novel_G007512	-1.10903	ADP-sugar diphosphatase
	TraesCS1B02G289700	1.02853	Universal stress protein family
	TraesCS2A02G134300	1.04733	Beta-glucosidase 26
	TraesCS2B02G157800	1.57849	Beta-glucosidase 26
	TraesCS2D02G136500	1.09211	Beta-glucosidase 26
	TraesCS3B02G530500	-2.00839	Glucan endo-1,3-beta-glucosidase GIV
	TraesCS4B02G200900	-0.7603	Metal-dependent protein hydrolase
	TraesCS4D02G065600	-0.65268	Endo-1,4-beta glucanase 10
	TraesCS4D02G203800	1.02538	Plant protein 1589 of unknown function
	TraesCS5A02G353700	-0.52731	UTP--glucose-1-phosphate uridylyltransferase
	TraesCS5B02G356300	-0.55527	UTP--glucose-1-phosphate uridylyltransferase
	TraesCS5B02G393300	-1.98012	Beta-glucosidase BoGH3B
	TraesCS5D02G361000	-0.67983	UTP--glucose-1-phosphate uridylyltransferase
	TraesCS5D02G398900	-1.58891	Beta-glucosidase BoGH3B
	TraesCS7B02G290600	0.899021	GDSL esterase/lipase
	TraesCS7D02G384600	1.22275	GDSL esterase/lipase
	TraesCS7D02G535400	-0.55326	1,4-alpha-glucan-branching enzyme

## Sheet: Table S5
Table S5 Starch and sucrose metabolism related DEPs at different stages
Stage	Gene ID	Fold change	Description
7 DPA	TraesCS1A02G088700	1.408	Endoglucanase 20
	TraesCS2B02G424300	1.979	Sucrose synthase 7
	TraesCS2D02G220900	-1.182	Beta-amylase
	TraesCS2D02G232100	-1.091	Serine/threonine protein phosphatase 7 long form isogeny
	TraesCS3B02G530500	-1.977	Beta-1,3-glucanase
	TraesCS3B02G530600	-1.511	Beta-1,3-glucanase
	TraesCS3D02G104500	-1.039	Pyruvate decarboxylase
	TraesCS3D02G478800	-1.354	Beta-1,3-glucanase
	TraesCS3D02G478900	-1.465	Beta-1,3-glucanase
	TraesCS4A02G406200	-1.373	Alcohol dehydrogenase, putative
	TraesCS4B02G305700	-1.109	Alcohol dehydrogenase, putative
	TraesCS5B02G116300	-1.323	Dihydrolipoyllysine-residue acetyltransferase component 5 of pyruvate dehydrogenase complex, chloroplastic
	TraesCS5D02G085500	-1.055	Pyrophosphate--fructose 6-phosphate 1-phosphotransferase subunit alpha
	TraesCS5D02G271900	-1.029	Pectin lyase-like superfamily protein
	TraesCS7B02G139700	1.923	1,4-alpha-glucan branching enzyme GlgB
14 DPA	TraesCS2D02G033100	-1.014	Chitinase
	TraesCS3A02G425500	-2.992	Sucrose-phosphate synthase
	TraesCS4A02G444500	1.091	Haloacid dehalogenase-like hydrolase domain-containing protein 3
	TraesCS5A02G183100	1.32	UDP-glucose 4-epimerase 4
	TraesCS5D02G271900	-1.449	Polygalacturonase
	TraesCS6A02G302400	1.905	Pectin lyase-like superfamily protein
21 DPA	TraesCS1A02G072300	1.195	Endoglucanase 14
	TraesCS1A02G164900	1.986	Alpha-galactosidase 1
	TraesCS2A02G109600	2.035	Pectinesterase 1
	TraesCS2A02G134300	1.08	Beta-glucosidase
	TraesCS2D02G402100	-1.006	Pectin lyase-like superfamily protein
	TraesCS3A02G166600	-1.006	Isocitrate dehydrogenase [NADP]
	TraesCS4B02G071500	-1.512	Pyruvate dehydrogenase E1 component alpha subunit
	TraesCS6B02G187500	-1.037	Phosphoglycerate kinase
	TraesCS7A02G075600	8.232	Enolase 1
	TraesCS7B02G471300	1.188	Chitinase
	TraesCS7D02G535500	-1.624	1,4-alpha-glucan-branching enzyme
28 DPA	TraesCS1A02G110900	-1.912	6-phosphofructo-2-kinase/fructose-2,6-bisphosphatase
	TraesCS1B02G325100	-1.051	Phosphoglycerate kinase, chloroplastic
	TraesCS2A02G215100	-1.046	Beta-amylase
	TraesCS2A02G247000	1.282	D-lactate dehydrogenase [cytochrome], mitochondrial
	TraesCS3A02G166600	-1.648	Isocitrate dehydrogenase [NADP]
	TraesCS3A02G260100	-2.607	Chitinase
	TraesCS3B02G423200	-2.056	Fructose-bisphosphate aldolase
	TraesCS3D02G260300	-1.937	Chitinase
	TraesCS4A02G094000	-1.034	Probable mannose-1-phosphate guanylyltransferase 1
	TraesCS4B02G050400	-2.38	UDP-glucose 6-dehydrogenase 4
	TraesCS6B02G185400	-1.085	Glyceraldehyde-3-phosphate dehydrogenase
	TraesCS6B02G187500	-1.871	Phosphoglycerate kinase
	TraesCS6B02G263200	-2.177	Alcohol dehydrogenase-like 6
	TraesCS6B02G301300	-1.108	Monodehydroascorbate reductase
	TraesCS7A02G417000	-1.089	Galactokinase
	TraesCS7B02G035200	1.055	Alkaline alpha-galactosidase seed imbibition protein
	TraesCS7B02G067200	1.019	Aldose 1-epimerase
	TraesCS7B02G471500	-1.168	Chitinase

## Sheet: Table S6
Table S6 DEGs related to amino acid biosynthesis at different stages
Stage	Gene ID	Fold change	Description
7 DPA	BGI_novel_G005576	-1.80556	Glyceraldehyde 3-phosphate dehydrogenase
	BGI_novel_G005579	-2.05453	Glyceraldehyde 3-phosphate dehydrogenase
	BGI_novel_G005582	2.6511	Glyceraldehyde 3-phosphate dehydrogenase
	BGI_novel_G007008	5.19177	prolyl 4-hydroxylase
	BGI_novel_G008548	-1.77724	N-acetyl-gamma-glutamyl-phosphate reductase
	BGI_novel_G010390	-1.64753	nitric-oxide synthase/ dUTP pyrophosphatase
	TraesCS2A02G548200	-0.49334	Amine oxidase family protein
	TraesCS4A02G036200	-4.69147	4-coumarate--CoA ligase-like 1
	TraesCS4A02G036400	-3.48385	D-tagatose-1,6-bisphosphate aldolase subunit
	TraesCS5A02G427600	-1.3945	Aldehyde oxidase, putative
	TraesCS5A02G427800	4.47189	Aldehyde oxidase, putative
	TraesCS5D02G435800	2.56912	Aldehyde oxidase, putative
14 DPA	BGI_novel_G000699	2.18708	amidase
	BGI_novel_G006984	1.26451	Histone-lysine N-methyltransferase
	BGI_novel_G007008	6.22933	Prolyl 4-hydroxylase
	BGI_novel_G010394	2.12102	Nitric-oxide synthase/ dUTP pyrophosphatase
	TraesCS2B02G015500	0.972748	Histone-lysine N-methyltransferase
	TraesCS4A02G036200	-5.32177	4-coumarate--CoA ligase-like 1
	TraesCS4A02G036400	-3.2804	D-tagatose-1,6-bisphosphate aldolase subunit
	TraesCS5A02G427600	-1.44442	Aldehyde oxidase, putative
	TraesCS5A02G427800	3.84009	Aldehyde oxidase, putative
21 DPA	BGI_novel_G000057	-1.50705	4-aminobutyrate---pyruvate transaminase
	BGI_novel_G000973	-1.3001	5-methylthioribose kinase/ ubiquitin-like-specific protease 1C/D
	BGI_novel_G001369	-1.1389	5-methylthioribose kinase
	BGI_novel_G001695	-2.00793	glutamate dehydrogenase
	BGI_novel_G001876	-2.01806	glutamate dehydrogenase
	BGI_novel_G003855	-3.65297	delta-1-pyrroline-5-carboxylate synthetase
	BGI_novel_G004086	-1.51433	1-pyrroline-5-carboxylate dehydrogenase
	BGI_novel_G006952	-1.4403	tryptophan synthase beta chain
	BGI_novel_G007017	-2.18233	1-pyrroline-5-carboxylate dehydrogenase
	BGI_novel_G008260	2.77745	1,2-dihydroxy-3-keto-5-methylthiopentene dioxygenase
	BGI_novel_G008262	-3.31922	1,2-dihydroxy-3-keto-5-methylthiopentene dioxygenase
	BGI_novel_G010195	0.779777	1-aminocyclopropane-1-carboxylate synthase
	BGI_novel_G010601	-3.86321	homoserine kinase
	BGI_novel_G011382	-1.17894	S-(hydroxymethyl)glutathione dehydrogenase / alcohol dehydrogenase
	BGI_novel_G011425	-2.36436	arogenate/prephenate dehydratase
	TraesCS2A02G163600	0.425603	Phospho-2-dehydro-3-deoxyheptonate aldolase 2
	TraesCS2A02G355400	0.423948	S-adenosylmethionine decarboxylase proenzyme
	TraesCS2B02G169300	-0.78556	C2 domain-containing protein At1g53590
	TraesCS2B02G189300	0.591893	Phospho-2-dehydro-3-deoxyheptonate aldolase 2
	TraesCS2B02G346000	-1.66292	Betaine aldehyde dehydrogenase
	TraesCS2B02G372900	0.460481	S-adenosylmethionine decarboxylase proenzyme
	TraesCS2B02G490900	1.10655	Aminomethyltransferase, mitochondrial
	TraesCS2B02G521600	0.609317	Adenosylhomocysteinase
	TraesCS2D02G170400	0.661627	Phospho-2-dehydro-3-deoxyheptonate aldolase 2
	TraesCS2D02G352900	0.382218	S-adenosylmethionine decarboxylase proenzyme
	TraesCS2D02G493600	0.514125	Serine hydroxymethyltransferase 4
	TraesCS3A02G181600	-1.15027	Ubiquitin system component Cue protein
	TraesCS3A02G195300	0.44957	S-adenosylmethionine synthase 1
	TraesCS4A02G036200	-4.37125	4-coumarate--CoA ligase-like 1
	TraesCS4A02G036400	-3.63822	D-tagatose-1,6-bisphosphate aldolase subunit
	TraesCS4A02G169100	0.377571	Translationally-controlled tumor protein homolog
	TraesCS4A02G211200	-1.30504	Polyamine oxidase-like protein
	TraesCS4A02G333200	0.702414	Chemocyanin
	TraesCS4B02G288100	0.390034	Alanine--glyoxylate aminotransferase 2 homolog 1
	TraesCS4D02G047400	0.443683	Glutamine synthetase cytosolic isozyme 1-3
	TraesCS4D02G145400	0.403131	Translationally-controlled tumor protein homolog
	TraesCS4D02G286900	0.400858	Alanine--glyoxylate aminotransferase 2 homolog 1
	TraesCS5A02G427800	2.20115	Indole-3-acetaldehyde oxidase
	TraesCS6A02G155500	-0.47271	Succinate-semialdehyde dehydrogenase
	TraesCS6B02G183600	-0.56978	Succinate-semialdehyde dehydrogenase
	TraesCS6D02G065600	-1.57411	Glutamine synthetase
	TraesCS6D02G145400	-0.65448	Succinate-semialdehyde dehydrogenase
	TraesCS6D02G230000	0.764467	S-adenosylmethionine synthase 2
	TraesCS7D02G265900	0.485395	Spermidine synthase 1
	TraesCSU02G105300	0.33492	Catalase isozyme 1
28 DPA	BGI_novel_G004112	-2.51068	serine/threonine-protein phosphatase 5
	BGI_novel_G007008	4.53094	prolyl 4-hydroxylase
	BGI_novel_G009206	1.41092	glyoxylate/hydroxypyruvate reductase
	BGI_novel_G010390	-2.04712	bifunctional aspartate aminotransferase and glutamate/aspartate-prephenate aminotransferase
	BGI_novel_G010394	1.83085	nitric-oxide synthase/ dUTP pyrophosphatase
	TraesCS1B02G396200	0.871786	1,2-dihydroxy-3-keto-5-methylthiopentene dioxygenase 4
	TraesCS1D02G074600	0.698903	Acetylornithine aminotransferase, mitochondrial
	TraesCS1D02G383100	0.879094	1,2-dihydroxy-3-keto-5-methylthiopentene dioxygenase 4
	TraesCS2A02G269600	0.975115	Transcription factor bHLH61
	TraesCS2A02G355400	-0.5294	S-adenosylmethionine decarboxylase proenzyme
	TraesCS2B02G015500	0.767807	Histone-lysine N-methyltransferase ASHH2
	TraesCS2B02G048700	0.613529	Arginase 1, mitochondrial
	TraesCS2B02G372900	-0.69639	S-adenosylmethionine decarboxylase proenzyme
	TraesCS2D02G034900	0.643755	Arginase 1, mitochondrial
	TraesCS2D02G075000	-0.57727	Primary amine oxidase
	TraesCS2D02G557600	0.623684	Acetylserotonin O-methyltransferase 3
	TraesCS3A02G250200	-0.77486	Glycine dehydrogenase (decarboxylating) 1, mitochondrial
	TraesCS3B02G141600	0.722497	Aspartate aminotransferase
	TraesCS3B02G211000	0.656194	Transmembrane protein, putative
	TraesCS3B02G279700	-0.65473	Glycine dehydrogenase (decarboxylating) 1, mitochondrial
	TraesCS3B02G337300	-0.64764	Protein CROWDED NUCLEI 4
	TraesCS3D02G207200	0.769522	PITH domain-containing protein 1
	TraesCS4A02G036200	-4.51204	4-coumarate--CoA ligase-like 1
	TraesCS4A02G036400	-3.64016	D-tagatose-1,6-bisphosphate aldolase subunit
	TraesCS4A02G169100	0.571974	Translationally-controlled tumor protein homolog
	TraesCS4B02G047400	1.06078	Glutamine synthetase cytosolic isozyme 1-3
	TraesCS4B02G107800	0.849294	Methylthioribose-1-phosphate isomerase
	TraesCS4B02G144200	0.732249	Translationally-controlled tumor protein homolog
	TraesCS4B02G242700	1.52017	Homocysteine S-methyltransferase 1
	TraesCS4D02G047400	0.818721	Glutamine synthetase cytosolic isozyme 1-3
	TraesCS4D02G104000	1.29424	Dirigent protein 21
	TraesCS4D02G145400	0.763249	Translationally-controlled tumor protein homolog
	TraesCS4D02G359200	-1.67736	Polyphenol oxidase, chloroplastic
	TraesCS5A02G151700	0.866894	Macrophage migration inhibitory factor homolog
	TraesCS5B02G120100	1.0998	Aldehyde dehydrogenase family 3 member H1
	TraesCS5B02G171700	0.933704	Meiotic nuclear division protein 1 homolog
	TraesCS5D02G062900	0.61757	Glutathione S-transferase zeta class
	TraesCS6A02G041700	-0.69431	Catalase isozyme 2
	TraesCS6A02G305400	0.742642	Shikimate kinase 1, chloroplastic
	TraesCS6A02G392100	0.85491	Uncharacterized protein MJ1426 && PF00571:CBS domain
	TraesCS6B02G056800	-0.50727	Catalase isozyme 2
	TraesCS6B02G141100	0.735351	Phosphoglycerate mutase-like protein 4
	TraesCS6B02G186400	0.774399	Glycine cleavage system H protein 2, mitochondrial
	TraesCS6B02G197300	0.581679	S-adenosylmethionine synthase
	TraesCS6D02G147700	0.746674	Glycine cleavage system H protein 2, mitochondrial
	TraesCS6D02G159100	0.613259	S-adenosylmethionine synthase
	TraesCS6D02G296400	1.00654	Protein EXORDIUM
	TraesCS7B02G253600	0.866051	Probable gamma-aminobutyrate transaminase 4

## Sheet: Table S7
Table S7 DEPs related to amino acid metabolism at different stages
Stage	Gene ID	Fold change	Description
7 DPA	TraesCS1A02G170900	5.12488	Probable prolyl 4-hydroxylase 3
	TraesCS1D02G142700	-1.00881	3-ketoacyl-CoA thiolase 2, peroxisomal
	TraesCS2D02G468200	-1.10209	Polyphenol oxidase, chloroplastic
	TraesCS3B02G218200	-1.50009	Histidine biosynthesis bifunctional protein hisIE, chloroplastic
	TraesCS4A02G036200	-2.10035	4-coumarate--CoA ligase-like 1
	TraesCS4A02G262600	-1.64875	Glutamate decarboxylase 1
	TraesCS4A02G406200	-1.3727	Alcohol dehydrogenase-like 2
	TraesCS4B02G305700	-1.10921	Alcohol dehydrogenase-like 2
	TraesCS4D02G362500	1.55164	Caffeoyl-CoA O-methyltransferase 1
	TraesCS5A02G438800	1.49784	Stem-specific protein TSJT1
	TraesCS5B02G022800	-1.27384	5-methyltetrahydropteroyltriglutamate--homocysteine methyltransferase 1
	TraesCS5B02G459100	1.11075	Probable prolyl 4-hydroxylase 7
	TraesCS5D02G224200	-2.54916	Alanine aminotransferase 2
	TraesCS6B02G108100	-1.28036	3-isopropylmalate dehydratase large subunit, chloroplastic
	TraesCS6D02G251000	-1.09715	Acetylornithine deacetylase
	TraesCS7A02G248200	-1.57392	Aminoacylase-1
	TraesCS7D02G369300	-1.01124	Aspartate aminotransferase, mitochondrial
14 DPA	TraesCS1A02G102500	-1.2373	Probable 4-hydroxy-tetrahydrodipicolinate reductase 1, chloroplastic
	TraesCS2B02G472400	-1.45883	Malonyl-coenzyme:anthocyanin 5-O-glucoside-6'''-O-malonyltransferase
	TraesCS3A02G322600	-1.11083	Homocysteine S-methyltransferase 4
	TraesCS4A02G036200	-1.05694	4-coumarate--CoA ligase-like 1
	TraesCS5A02G375000	1.06251	Ornithine aminotransferase, mitochondrial
	TraesCS5B02G459100	1.11362	Probable prolyl 4-hydroxylase 7
	TraesCS6A02G080600	1.25025	3-isopropylmalate dehydratase large subunit, chloroplastic
	TraesCS6A02G302400	1.90458	2,3-bisphosphoglycerate-dependent phosphoglycerate mutase
	TraesCS5A02G238300	-7.75101	GDSL esterase/lipase At5g33370
	TraesCS5D02G260200	1.01354	7-deoxyloganetin glucosyltransferase
21 DPA	TraesCS3A02G082700	-1.05802	Probable inactive shikimate kinase like 1, chloroplastic
	TraesCS3A02G304600	-1.62103	Malonate--CoA ligase
	TraesCS4B02G071500	-1.51227	2-oxoisovalerate dehydrogenase subunit alpha 2, mitochondrial
	TraesCS5A02G106100	-1.35162	PF09273:Rubisco LSMT substrate-binding
	TraesCS5A02G375000	1.00221	Ornithine aminotransferase, mitochondrial
	TraesCS5B02G022800	-1.15615	5-methyltetrahydropteroyltriglutamate--homocysteine methyltransferase 1
	TraesCS6D02G251000	-1.15181	Acetylornithine deacetylase
	TraesCS1A02G095800	1.60991	Leucine aminopeptidase 2, chloroplastic
	TraesCS1A02G102700	-1.25568	Glutathione S-transferase 4
	TraesCS2A02G134300	1.07972	Beta-glucosidase 26
	TraesCS3A02G166600	-1.00614	Isocitrate dehydrogenase [NADP]
	TraesCS7B02G070100	-1.06398	Choline/ethanolaminephosphotransferase 1
28 DPA	TraesCS1D02G141800	2.86035	Glutamine synthetase
	TraesCS2A02G244800	1.48693	Synaptotagmin-5
	TraesCS3A02G022600	-2.63256	Glutamate decarboxylase
	TraesCS4A02G266900	-1.45993	Glutamine synthetase cytosolic isozyme 1-3
	TraesCS4B02G043200	-1.02691	Outer envelope protein 64, chloroplastic
	TraesCS5A02G106100	-2.69859	PF09273:Rubisco LSMT substrate-binding
	TraesCS6B02G108100	-1.01639	3-isopropylmalate dehydratase large subunit, chloroplastic
	TraesCS6B02G263200	-2.1774	Alcohol dehydrogenase-like 6
	TraesCS6D02G251000	-1.21734	Acetylornithine deacetylase
	TraesCS1A02G030100	-1.029	Uncharacterized protein At2g37660, chloroplastic
	TraesCS1A02G102700	-1.07744	Glutathione S-transferase 4
	TraesCS3A02G166600	-1.64758	Isocitrate dehydrogenase [NADP]
	TraesCS6A02G278000	-1.04146	Thioredoxin reductase NTRB

## Sheet: Table S8
Table S8 DEGs related to transcription, translation and protein process at different stages
Stage	Gene ID	Fold change	Description
7 DPA	TraesCS7D02G179400	1.15861	26.2 kDa heat shock protein, mitochondrial
	TraesCS1A02G285000	0.362882	70 kDa heat shock protein
	TraesCS1B02G294300	0.239829	70 kDa heat shock protein
	TraesCS1D02G284000	0.431463	70 kDa heat shock protein
	BGI_novel_G002144	3.4568	ATP-dependent RNA helicase DDX46/PRP5 [EC:3.6.4.13]
	BGI_novel_G002146	0.988628	ATP-dependent RNA helicase DDX46/PRP5 [EC:3.6.4.13]
	BGI_novel_G002150	-5.64081	ATP-dependent RNA helicase DDX46/PRP5 [EC:3.6.4.13]
	BGI_novel_G008604	0.880103	DNA repair protein REV1 [EC:2.7.7.-]
	TraesCS5B02G428000	0.260794	DnaJ protein homolog ANJ1
	BGI_novel_G000075	5.29781	dolichyl-diphosphooligosaccharide---protein glycosyltransferase [EC:2.4.99.18]
	BGI_novel_G003657	2.338	dolichyl-diphosphooligosaccharide---protein glycosyltransferase [EC:2.4.99.18]
	BGI_novel_G005302	2.54124	dolichyl-diphosphooligosaccharide---protein glycosyltransferase [EC:2.4.99.18]
	TraesCS5A02G027200	-1.86725	EEIG1/EHBP1 N-terminal domain-containing protein
	TraesCSU02G051800	1.95011	Eukaryotic peptide chain release factor subunit 1-1
	TraesCSU02G117600	1.87902	Eukaryotic translation initiation factor 3 subunit J
	TraesCS2B02G406400	-3.26591	GATA transcription factor
	TraesCS2B02G486800	-0.715167	Glycine-rich cell wall structural protein
	TraesCS4A02G293000	-0.292028	Glycine-rich RNA-binding protein blt801
	TraesCS4B02G020300	-0.280356	Glycine-rich RNA-binding protein blt801
	TraesCS2D02G033200	0.472383	Heat shock protein 82
	BGI_novel_G004061	1.85219	interleukin-1 receptor-associated kinase 4 [EC:2.7.11.1]
	BGI_novel_G009861	1.35973	leucine-rich PPR motif-containing protein, mitochondrial
	BGI_novel_G010402	-2.45898	Myb/SANT-like DNA-binding domain protein
	BGI_novel_G010772	-2.38119	nuclear pore complex protein Nup88
	BGI_novel_G010403	-2.01536	Myb/SANT-like DNA-binding domain protein
	TraesCS4A02G408900	1.42985	Protein PIR
	TraesCS5A02G431000	-1.77962	serine acetyltransferase 3;2
	TraesCSU02G119700	-3.2139	Serine/arginine-rich splicing factor RS41
	BGI_novel_G008988	-1.00325	translation initiation factor 3 subunit A
	TraesCSU02G117800	1.83942	Protein of unknown function (DUF4079)
14 DPA	TraesCS7A02G177700	1.02235	26.2 kDa heat shock protein, mitochondrial
	TraesCS1A02G285000	0.365826	70 kDa heat shock protein
	TraesCS1D02G284000	0.425131	70 kDa heat shock protein
	TraesCS4D02G357900	0.832663	BAG family molecular chaperone regulator 6
	TraesCS5A02G548000	0.33407	BAG family molecular chaperone regulator 6
	TraesCS7B02G388700	0.469331	BAG family molecular chaperone regulator 6
	BGI_novel_G006667	-1.77758	calnexin
	BGI_novel_G000075	4.08283	dolichyl-diphosphooligosaccharide---protein glycosyltransferase [EC:2.4.99.18]
	BGI_novel_G003657	1.74104	dolichyl-diphosphooligosaccharide---protein glycosyltransferase [EC:2.4.99.18]
	BGI_novel_G005302	2.2907	dolichyl-diphosphooligosaccharide---protein glycosyltransferase [EC:2.4.99.18]
	TraesCS5A02G027200	-0.837287	EEIG1/EHBP1 N-terminal domain-containing protein
	TraesCSU02G051800	0.647062	Eukaryotic peptide chain release factor subunit 1-1
	TraesCS6B02G139900	-1.37683	Eukaryotic translation initiation factor 3 subunit G
	TraesCSU02G117600	1.84436	Eukaryotic translation initiation factor 3 subunit J
	TraesCS2B02G406400	-3.217	GATA transcription factor 5 && -
	TraesCS1D02G224400	-0.592094	Importin subunit beta-1
	BGI_novel_G011056	1.66155	KUP system potassium uptake protein
	BGI_novel_G009861	0.781251	leucine-rich PPR motif-containing protein, mitochondrial
	BGI_novel_G001401	-1.78987	molecular chaperone HtpG
	TraesCS7B02G056300	-1.21214	NAC domain-containing protein 79
	BGI_novel_G010402	-2.36937	nuclear pore complex protein Nup88
	BGI_novel_G010403	-2.38295	nuclear pore complex protein Nup88
	BGI_novel_G003713	0.640101	protein CWC15
	TraesCS4A02G408900	1.28795	Protein PIR
	TraesCSU02G119700	-3.50542	Serine/arginine-rich splicing factor RS41
	BGI_novel_G000090	1.81487	U5 snRNP protein, DIM1 family
	BGI_novel_G007918	0.826469	vacuolar protein sorting-associated protein 13A/C
	TraesCSU02G117800	1.52775
21 DPA	TraesCS4A02G452400	0.96249	Autophagy-related protein 22
	TraesCS5B02G134700	-0.727307	Protein HASTY 1
	TraesCS5B02G098000	-1.42979	Splicing factor, arginine/serine-rich 12
	TraesCS3A02G034500	0.561875	16.9 kDa class I heat shock protein 1
	TraesCS7A02G183800	-0.816993	17.7 kDa class I heat shock protein
	TraesCS4A02G092600	0.343792	17.9 kDa class I heat shock protein
	TraesCS2A02G312900	0.394389	23.2 kDa heat shock protein
	TraesCS2B02G329900	0.464112	23.2 kDa heat shock protein
	TraesCS2D02G311400	0.385964	23.2 kDa heat shock protein
	BGI_novel_G003954	2.61758	6-phosphofructokinase 1 [EC:2.7.1.11]
	BGI_novel_G005773	-2.06357	6-phosphofructokinase 1 [EC:2.7.1.11]
	BGI_novel_G005927	-2.13063	6-phosphofructokinase 1 [EC:2.7.1.11]
	TraesCS1A02G364000	0.402857	ABA-inducible protein PHV A1
	TraesCS5D02G070400	-1.33221	Ankyrin repeat protein-like
	BGI_novel_G008467	-3.0725	ATP-dependent RNA helicase DHX8/PRP22 [EC:3.6.4.13]
	TraesCS3B02G514800	0.363212	Basic 7S globulin
	TraesCS3B02G515100	1.19219	Basic 7S globulin
	TraesCS3D02G467300	0.384158	Basic 7S globulin
	TraesCS3D02G467600	1.35506	Basic 7S globulin
	TraesCS6B02G130100	0.459606	Calnexin homolog
	BGI_novel_G010402	-2.47935	casein kinase 1 [EC:2.7.11.1]
	BGI_novel_G010403	-2.58252	casein kinase 1 [EC:2.7.11.1]
	BGI_novel_G000517	-1.41648	CCR4-NOT transcription complex subunit 1
	BGI_novel_G008426	-1.25576	CCR4-NOT transcription complex subunit 3
	BGI_novel_G006127	-1.87583	CCR4-NOT transcription complex subunit 9
	TraesCS4A02G333200	0.702414	Chemocyanin
	TraesCS1A02G284900	1.20796	Chitinase 1
	TraesCS7A02G371600	1.08961	Chitinase 1
	TraesCS7B02G256000	1.32074	Chitinase 1
	TraesCS7D02G351300	1.09984	Chitinase 1
	TraesCS3B02G088300	-0.925762	Cleavage stimulation factor subunit 77
	TraesCS1B02G141100	-2.06433	DDE superfamily endonuclease
	TraesCS3A02G209100	-1.50372	DDE superfamily endonuclease
	TraesCS3A02G416900	-0.879771	DEAD-box ATP-dependent RNA helicase 30
	TraesCS3B02G451900	-0.775624	DEAD-box ATP-dependent RNA helicase 30
	TraesCS3D02G412400	-0.708917	DEAD-box ATP-dependent RNA helicase 30
	TraesCS2B02G584200	-1.08105	DEAD-box ATP-dependent RNA helicase 34
	TraesCS2D02G554300	-1.31539	DEAD-box ATP-dependent RNA helicase 34
	TraesCS5A02G083300	-1.29983	DEAD-box ATP-dependent RNA helicase 34
	TraesCS2B02G307200	0.541597	Desiccation-related protein PCC13-62
	TraesCS2D02G288700	0.672622	Desiccation-related protein PCC13-62
	TraesCS6B02G013400	-1.58693	DNA-directed RNA polymerase III subunit 2
	BGI_novel_G004884	3.13636	DNA-directed RNA polymerase subunit beta' [EC:2.7.7.6]
	BGI_novel_G003657	1.31773	dolichyl-diphosphooligosaccharide---protein glycosyltransferase [EC:2.4.99.18]
	TraesCS3A02G274600	-1.34285	Dolichyl-diphosphooligosaccharide--protein glycosyltransferase subunit STT3A
	TraesCS6B02G127100	-1.39735	DUF1645 family protein
	TraesCS1A02G241100	0.974091	DUF4228 domain protein
	TraesCS7D02G088300	0.641975	Early nodulin-93
	TraesCS3B02G306900	0.995993	Early nodulin-like protein 1
	BGI_novel_G010760	-1.02376	elongation factor 1-alpha
	TraesCS2A02G083000	0.366634	Elongation factor 1-alpha
	TraesCS2A02G483600	-1.18701	Elongation factor 1-alpha
	TraesCS4A02G107600	0.39713	Elongation factor 1-alpha
	TraesCS4B02G196800	0.468792	Elongation factor 1-alpha
	TraesCS4B02G196900	0.478123	Elongation factor 1-alpha
	TraesCS4D02G197200	0.410524	Elongation factor 1-alpha
	TraesCS5B02G418200	0.412359	Elongation factor 1-alpha
	TraesCS5D02G423400	0.409258	Elongation factor 1-alpha
	TraesCS2A02G375400	0.827546	Endogenous alpha-amylase/subtilisin inhibitor
	TraesCS2B02G392500	0.469796	Endogenous alpha-amylase/subtilisin inhibitor
	TraesCS6A02G186600	-0.964848	Eukaryotic initiation factor 4A-7
	TraesCS7D02G341300	0.526772	Eukaryotic translation initiation factor 1A
	TraesCS5A02G261900	0.674331	Eukaryotic translation initiation factor 3 subunit E
	TraesCS5B02G260000	0.493255	Eukaryotic translation initiation factor 3 subunit E
	TraesCSU02G117600	1.7321	Eukaryotic translation initiation factor 3 subunit J
	BGI_novel_G001409	-2.47093	FUS-interacting serine-arginine-rich protein 1
	BGI_novel_G007284	-2.23494	FUS-interacting serine-arginine-rich protein 1
	BGI_novel_G009203	-1.97397	FUS-interacting serine-arginine-rich protein 1
	TraesCS4A02G280500	1.3806	FUS-interacting serine-arginine-rich protein 1
	TraesCS2B02G406400	-2.36131	GATA transcription factor 5
	TraesCS4A02G341500	0.8284	GDSL esterase/lipase At3g48460
	TraesCS1D02G046400	0.542694	Glutelin type-A 2
	TraesCS4D02G018500	0.536854	Glycine-rich RNA-binding protein blt801
	TraesCS7B02G254000	-0.576466	GTP-binding nuclear protein Ran-3
	TraesCS7B02G384200	0.640651	Haloacid dehalogenase-like hydrolase domain-containing protein 3
	TraesCS1B02G206700	-1.08314	Heat shock 70 kDa protein 17
	TraesCS4A02G098600	0.495156	Heat shock cognate 70 kDa protein && PF00012:Hsp70 protein
	TraesCS5D02G492900	0.349963	Heat shock cognate 70 kDa protein 2
	TraesCS3A02G132700	0.839797	Heme-binding protein, putative
	TraesCS3D02G149000	0.944085	Heme-binding protein, putative
	TraesCS4B02G224800	3.04513	High molecular mass early light-inducible protein HV58
	TraesCS4D02G240400	1.47824	High molecular mass early light-inducible protein HV58
	TraesCS4B02G208900	-0.659556	Hsp70-binding protein 1
	TraesCS4B02G216200	-1.69277	HVA22-like protein j
	BGI_novel_G003205	-2.21436	hypoxia up-regulated 1
	TraesCS5D02G057000	-2.48732	Importin subunit beta-1
	TraesCS3B02G173800	1.36368	INO80 complex subunit D-like protein
	TraesCS3B02G239400	-1.31747	interleukin-1 receptor-associated kinase 4 [EC:2.7.11.1]
	TraesCS2A02G154900	-2.46064	IQ domain-containing protein IQM2
	BGI_novel_G000236	0.934006	kinetochore protein NDC80
	TraesCS5D02G260400	-0.987777	Low affinity sulfate transporter 3
	TraesCS2B02G225400	0.555934	Mavicyanin && PF02298:Plastocyanin-like domain
	TraesCS3B02G092900	0.556775	NAC domain-containing protein 100
	TraesCS7A02G194700	0.522156	NAC domain-containing protein 100
	TraesCS7A02G569300	1.07729	NAC domain-containing protein 100
	TraesCS7B02G100300	0.720643	NAC domain-containing protein 100
	TraesCS7D02G196300	0.721375	NAC domain-containing protein 100
	TraesCS7D02G543400	1.05893	NAC domain-containing protein 100
	TraesCS5A02G245900	0.649906	NAC domain-containing protein 79
	TraesCS7A02G152500	0.566855	NAC domain-containing protein 79
	TraesCS7D02G154200	0.70619	NAC domain-containing protein 79
	BGI_novel_G002561	-0.983162	non-canonical poly(A) RNA polymerase PAPD5/7 [EC:2.7.7.19]
	TraesCS4A02G130800	0.43289	nuclear pore complex protein Nup62
	TraesCS2B02G282600	-0.876373	Nuclear transport factor 2 (NTF2)-like protein
	TraesCS5B02G181700	0.61075	Oleosin Zm-I
	BGI_novel_G007526	0.585575	oligosaccharyltransferase complex subunit gamma
	BGI_novel_G001559	-2.19238	peptide chain release factor subunit 1
	TraesCS2A02G230700	-0.895393	Peptide-N(4)-(N-acetyl-beta-glucosaminyl)asparagine amidase
	TraesCS2D02G234100	-1.48618	Peptide-N(4)-(N-acetyl-beta-glucosaminyl)asparagine amidase
	TraesCS6B02G177500	-2.80845	Peptide-N(4)-(N-acetyl-beta-glucosaminyl)asparagine amidase
	BGI_novel_G005459	-3.85041	peroxidase [EC:1.11.1.7]
	TraesCS4A02G273600	-0.868438	pinin
	TraesCS4B02G040100	-1.36611	pinin
	TraesCS4D02G037700	-1.06128	pinin
	TraesCSU02G192500	2.20646	PP2A regulatory subunit TAP46
	TraesCS7B02G229300	-3.26579	Pre-mRNA cleavage factor Im 25 kDa subunit 1
	TraesCS5B02G492500	0.354299	Probable mediator of RNA polymerase II transcription subunit 37c
	TraesCS4B02G022700	-0.839837	Protein BUD31 homolog 1
	TraesCS4A02G214200	0.841088	Protein disulfide-isomerase
	TraesCS4B02G101800	0.806677	Protein disulfide-isomerase
	TraesCS4D02G098400	0.794249	Protein disulfide-isomerase
	TraesCS3A02G433800	-1.12367	Protein HASTY 1
	TraesCS4B02G288300	0.817023	Protein kinase superfamily protein
	TraesCS4A02G408900	0.711685	Protein PIR
	BGI_novel_G001846	-2.15285	protein transport protein SEC24
	TraesCS4A02G056500	0.407085	Protein transport protein Sec61 subunit alpha
	TraesCS5A02G077500	0.645596	protein transport protein SEC61 subunit alpha
	TraesCS4D02G130200	0.681936	Protein transport protein Sec61 subunit beta
	TraesCS7B02G406300	0.75134	Protein transport protein Sec61 subunit gamma
	TraesCS2B02G209400	-1.33321	Protein-tyrosine phosphatase mitochondrial 1-like protein
	TraesCS5A02G085500	-1.8899	Protein-tyrosine phosphatase mitochondrial 1-like protein
	BGI_novel_G010195	0.779777	regulator of nonsense transcripts 1 [EC:3.6.4.-]
	BGI_novel_G011160	-0.924979	ribosome assembly protein 1 [EC:3.6.5.-]
	TraesCS4B02G173700	0.617202	Ricin B-like lectin R40C1
	TraesCS4D02G175900	0.484235	Ricin B-like lectin R40C1
	BGI_novel_G000300	-2.15843	RNA-binding protein with serine-rich domain 1
	BGI_novel_G002697	-1.03663	RNA-binding protein with serine-rich domain 1
	TraesCS3D02G369800	0.564309	RNA-binding protein with serine-rich domain 1
	TraesCS5A02G306100	1.11565	S-adenosyl-L-methionine-dependent methyltransferase domain-containing protein
	BGI_novel_G000297	1.43156	serine/arginine repetitive matrix protein 1
	BGI_novel_G005242	0.535672	serine/arginine repetitive matrix protein 1
	BGI_novel_G009945	-1.94434	serine/arginine repetitive matrix protein 1
	TraesCSU02G119700	-3.9401	Serine/arginine-rich splicing factor RS41
	TraesCS3A02G260000	-0.727133	Serine/arginine-rich splicing factor SR30
	TraesCS3B02G293100	-0.937894	Serine/arginine-rich splicing factor SR30
	TraesCS3D02G260200	-0.722282	Serine/arginine-rich splicing factor SR30
	TraesCS3D02G217100	-1.04309	Serine/threonine protein phosphatase 2A 55 kDa regulatory subunit B beta isoform
	BGI_novel_G005980	0.764423	serine/threonine-protein kinase ULK4 [EC:2.7.11.1]
	BGI_novel_G006496	0.54091	serine/threonine-protein kinase ULK4 [EC:2.7.11.1]
	TraesCS5B02G284100	-1.4794	SKP1-like protein 1B
	TraesCS6D02G001600	0.432857	SKP1-like protein 1B
	TraesCS7A02G565800	0.714742	SKP1-like protein 1B
	TraesCSU02G068100	-0.676164	Splicing factor U2af large subunit B
	TraesCS7D02G121900	0.538899	Subtilisin-like protease SBT6.1
	TraesCS7B02G408200	0.539659	Tetraspanin-7
	TraesCS5A02G018700	0.881466	Thaumatin-like pathogenesis-related protein 4
	TraesCS3B02G476000	0.623488	Transcription factor ICE1
	TraesCS2D02G168500	-0.935375	Transducin/WD40 repeat protein
	BGI_novel_G008994	-3.21005	translation initiation factor 3 subunit A
	BGI_novel_G008996	-3.76064	translation initiation factor 3 subunit A
	TraesCSU02G057800	0.680729	Translation initiation factor IF-2
	TraesCS3A02G082100	0.413633	Translocon-associated protein subunit beta
	TraesCS5B02G229600	1.87083	Transmembrane protein 45B
	TraesCS7A02G036000	0.813242	Transmembrane protein, putative
	TraesCS3B02G142800	-1.27889	Trichohyalin
	TraesCS7B02G145300	-1.1143	tRNA uridine 5-carboxymethylaminomethyl modification enzyme MnmG
	TraesCS1A02G128600	-0.691466	U1 small nuclear ribonucleoprotein 70 kDa
	TraesCS5D02G530300	-0.575047	U1 snRNP-associated protein usp106
	TraesCSU02G127800	-1.83238	Ubiquitin fusion degradation protein 1 homolog
	TraesCSU02G139900	-1.27098	Ubiquitin-protein ligase
	TraesCS7B02G382000	0.999642	Ureide permease 1
	BGI_novel_G007917	-2.46945	vacuolar protein sorting-associated protein 13A/C
	BGI_novel_G010300	1.21386	vacuolar protein sorting-associated protein 13A/C
	TraesCS2D02G201200	0.939943	Vacuolar protein sorting-associated protein 62
	TraesCS5B02G425300	-0.944683	Zinc finger CCCH domain-containing protein 16
	TraesCS5D02G431900	-1.22253	Zinc finger CCCH domain-containing protein 16
	TraesCS3B02G228900	-0.870616	Zinc protease PQQL-like
28 DPA	TraesCS1B02G289700	1.02853	Adenine nucleotide alpha hydrolases-like superfamily protein
	TraesCS4D02G287200	0.950053	Cytochrome c oxidase subunit 1
	TraesCS3D02G046500	1.62743	DNA topoisomerase
	TraesCS3D02G369800	0.700269	Early response to dehydration 15-like protein
	TraesCS6D02G089000	-0.737963	Endoglucanase 11
	TraesCS3D02G543800	-0.79279	Serine/threonine-protein kinase ATM
	TraesCS5D02G399600	0.85713	Universal stress protein family protein
	TraesCSU02G200400	0.730541	[F-actin]-methionine sulfoxide oxidase MICAL2
	TraesCS3A02G034500	0.731755	16.9 kDa class I heat shock protein 1
	TraesCS3D02G045500	0.631605	16.9 kDa class I heat shock protein 1
	TraesCS3D02G045700	0.706923	16.9 kDa class I heat shock protein 1
	TraesCS3A02G034000	1.03076	16.9 kDa class I heat shock protein 2
	TraesCS3D02G114700	0.815582	17.5 kDa class II heat shock protein
	TraesCS3B02G131300	0.578633	17.5 kDa class II heat shock protein
	TraesCS4A02G092600	0.609846	17.9 kDa class I heat shock protein
	TraesCS4A02G092900	0.533362	17.9 kDa class I heat shock protein
	TraesCS7D02G179000	1.17585	26.2 kDa heat shock protein, mitochondrial
	TraesCS6B02G056100	0.758432	30S ribosomal protein S1
	TraesCS1D02G279800	0.742734	Adenine nucleotide alpha hydrolases-like superfamily protein
	TraesCS1D02G319300	1.00272	Allyl alcohol dehydrogenase-like protein
	TraesCS1A02G181100	1.06254	ATP-dependent Clp protease ATP-binding subunit ClpX
	BGI_novel_G011324	1.1409	ATP-dependent RNA helicase DHX8/PRP22 [EC:3.6.4.13]
	TraesCS3B02G422300	1.14012	BAG family molecular chaperone regulator 2
	TraesCS1D02G355100	2.18832	Barwin family
	TraesCS3D02G467600	0.88882	Basic 7S globulin
	TraesCS1D02G174100	1.46594	Basic secretory protease
	TraesCS2B02G048200	0.964522	Calvin cycle protein CP12-2, chloroplastic
	TraesCS2D02G034400	0.814386	Calvin cycle protein CP12-2, chloroplastic
	BGI_novel_G010402	-2.01841	casein kinase 1 [EC:2.7.11.1]
	TraesCS4B02G263500	0.864544	CASP-like protein 2U2
	TraesCS7A02G371600	0.687653	Chitinase 1
	TraesCS3A02G108700	1.13153	Clavaminate synthase-like protein
	TraesCS3B02G127700	1.3152	Clavaminate synthase-like protein
	TraesCS3D02G110500	0.910196	Clavaminate synthase-like protein
	TraesCS5B02G101400	-1.24155	COBRA-like protein 5
	TraesCS4B02G172600	-0.896418	COP1-interacting-like protein, putative
	TraesCS2D02G553400	-0.928194	DEAD-box ATP-dependent RNA helicase 34
	TraesCS2B02G307200	1.15709	Desiccation-related protein PCC13-62
	TraesCS2D02G288700	1.05992	Desiccation-related protein PCC13-62
	TraesCS4B02G046500	1.14673	DNA-directed RNA polymerase I subunit RPA12
	BGI_novel_G003185	-1.21685	DNA-directed RNA polymerase II subunit RPB1 [EC:2.7.7.6]
	TraesCS5A02G114800	0.999485	DNA-directed RNA polymerases II, IV and V subunit 10
	TraesCS5B02G115800	0.915391	DNA-directed RNA polymerases II, IV and V subunit 10
	BGI_novel_G000075	4.67097	dolichyl-diphosphooligosaccharide---protein glycosyltransferase [EC:2.4.99.18]
	BGI_novel_G003657	1.50906	dolichyl-diphosphooligosaccharide---protein glycosyltransferase [EC:2.4.99.18]
	TraesCS1A02G241100	1.20565	DUF4228 domain protein
	TraesCS1B02G253000	1.36558	DUF4228 domain protein
	TraesCS1B02G199500	0.891987	DUF538 family protein
	TraesCS4D02G021200	0.607011	E3 ubiquitin-protein ligase RNF5
	TraesCS3B02G306900	1.00402	Early nodulin-like protein 1
	TraesCS3D02G272600	1.0521	Early nodulin-like protein 1
	TraesCS5A02G027200	-1.19746	EEIG1/EHBP1 N-terminal domain-containing protein
	TraesCS2A02G375400	1.06281	Endogenous alpha-amylase/subtilisin inhibitor
	TraesCS2B02G392500	0.828022	Endogenous alpha-amylase/subtilisin inhibitor
	TraesCSU02G117600	1.89104	Eukaryotic translation initiation factor 3 subunit J
	TraesCS1A02G438600	-0.567448	Eukaryotic translation initiation factor 5B
	TraesCS1B02G472500	-0.618408	Eukaryotic translation initiation factor 5B
	TraesCS4A02G087900	0.767476	Eukaryotic translation initiation factor NCBP
	TraesCS4B02G216300	0.596266	Eukaryotic translation initiation factor NCBP
	BGI_novel_G006906	1.43102	exocyst complex component 5
	TraesCS6D02G064600	2.45818	F-box SKIP23-like protein
	TraesCS4D02G117300	-1.30481	F-box/LRR-repeat protein At3g26922 && PF08387:FBD
	BGI_novel_G003291	-3.19571	fused signal recognition particle receptor
	BGI_novel_G004275	-1.64149	fused signal recognition particle receptor
	TraesCS2B02G406400	-2.79048	GATA transcription factor 5
	TraesCS7B02G010700	1.71859	GDSL esterase/lipase
	TraesCS5B02G013200	0.701193	Glycine-rich RNA-binding protein
	TraesCS4A02G293000	0.557074	Glycine-rich RNA-binding protein blt801
	TraesCS4B02G020300	0.680015	Glycine-rich RNA-binding protein blt801
	TraesCS5B02G095200	0.546781	GTP-binding protein SAR1A
	TraesCS6B02G059000	0.992851	Heavy metal-associated isoprenylated plant protein 27
	TraesCS6D02G049600	0.669238	Heavy metal-associated isoprenylated plant protein 27
	BGI_novel_G006197	1.83609	HSP20 family protein
	TraesCS4A02G095500	0.518291	Hsp70-binding protein 1
	TraesCS7D02G037400	1.17767	Hydrogen peroxide-induced 1
	BGI_novel_G004112	-2.51068	indole-3-pyruvate monooxygenase [EC:1.14.13.168]
	TraesCS1A02G242400	0.702593	Late embryogenesis abundant protein
	TraesCS3D02G180800	0.910225	Late embryogenesis abundant protein
	TraesCS7D02G428800	0.731913	Late embryogenesis abundant protein 46
	TraesCS5A02G021400	0.669629	Late embryogenesis abundant protein D-34
	TraesCS1B02G326200	1.98711	L-cysteine:1D-myo-inositol 2-amino-2-deoxy-alpha-D-glucopyranoside ligase
	TraesCS7D02G388600	0.851717	MADS-box transcription factor family protein
	TraesCS2A02G041900	0.738882	Mitochondrial inner membrane protease subunit 1
	TraesCS5D02G284800	0.65588	MTD1
	TraesCS7A02G569300	1.19412	NAC domain-containing protein 100
	TraesCS7B02G056300	-0.966572	NAC domain-containing protein 79
	TraesCS6B02G325000	0.907887	NADH-ubiquinone reductase complex 1 MLRQ subunit
	TraesCS6D02G275600	1.11298	NADH-ubiquinone reductase complex 1 MLRQ subunit
	TraesCS5A02G426400	-1.22958	Nuclear pore complex protein NUP1
	BGI_novel_G007002	2.16082	nuclear pore complex protein Nup133
	BGI_novel_G006757	-2.01904	nuclear pore complex protein Nup214
	TraesCS5A02G287200	0.671755	Nuclear transport factor 2
	TraesCS5B02G181700	0.601169	Oleosin Zm-I
	BGI_novel_G007526	0.647533	oligosaccharyltransferase complex subunit gamma
	BGI_novel_G008002	0.773187	oligosaccharyltransferase complex subunit gamma
	TraesCS1D02G394400	1.22531	Peptidyl-prolyl cis-trans isomerase
	TraesCS3A02G369600	0.980104	Pleckstrin homology domain-containing protein 1
	TraesCS3A02G376800	0.661131	Polyadenylate-binding protein-interacting protein 2
	TraesCS7B02G229300	-3.22348	Pre-mRNA cleavage factor Im 25 kDa subunit 1
	TraesCS6B02G040400	-0.595156	Pre-mRNA-processing protein 40A
	BGI_novel_G001257	0.939323	pre-mRNA-splicing factor 18
	TraesCS4A02G275400	0.605039	Pre-mRNA-splicing factor 18
	TraesCS4B02G038900	0.928294	Pre-mRNA-splicing factor 18
	TraesCS4D02G035800	0.518451	Pre-mRNA-splicing factor 18
	TraesCS3A02G354600	0.924549	Probable signal peptidase complex subunit 1
	TraesCS1D02G351600	1.26883	Probable WRKY transcription factor 56
	TraesCS4B02G059500	0.64886	Probable zinc metalloprotease EGY3, chloroplastic
	TraesCS5A02G393800	0.937747	Protein Asterix && PF03669:Uncharacterised protein family (UPF0139)
	TraesCS3D02G485400	0.557509	Protein COFACTOR ASSEMBLY OF COMPLEX C SUBUNIT B CCB1
	TraesCS6D02G296400	1.00654	Protein EXORDIUM
	TraesCS5B02G052300	1.74901	Protein EXORDIUM-like 1
	TraesCS4D02G217400	-1.40273	Protein FAF-like
	TraesCS6D02G144600	1.097	Protein MARD1
	TraesCS2B02G244400	0.656697	Protein translation factor SUI1 homolog
	TraesCS2D02G224400	0.651751	Protein translation factor SUI1 homolog
	TraesCS3A02G327200	0.756228	Protein translation factor SUI1 homolog
	TraesCS3D02G320600	0.659901	Protein translation factor SUI1 homolog
	TraesCS4A02G151800	-0.698624	Protein transport protein SEC23
	TraesCS5A02G269500	-0.711096	Proton pump-interactor 1
	TraesCS5B02G270000	-0.728319	Proton pump-interactor 1
	TraesCS5D02G277600	-0.57571	Proton pump-interactor 1
	TraesCS5A02G429100	2.49672	Purine permease 3
	TraesCS3A02G390000	0.784815	Putative F-box protein
	TraesCS3B02G418800	0.740964	Putative F-box protein
	TraesCS5A02G235200	1.40716	Putative ripening-related protein 2
	TraesCS5D02G242300	1.3343	Putative ripening-related protein 2
	TraesCS4A02G177600	0.645875	Ribulose bisphosphate carboxylase/oxygenase activase B
	TraesCS4B02G140200	0.876881	Ribulose bisphosphate carboxylase/oxygenase activase B
	TraesCS4A02G130800	-0.676855	Ricin B-like lectin R40C1
	TraesCS4B02G173700	-0.775729	Ricin B-like lectin R40C1
	TraesCS4D02G175900	-0.541008	Ricin B-like lectin R40C1
	TraesCS4A02G290600	0.640842	RING finger protein 5
	TraesCS4B02G023600	0.870565	RING finger protein 5
	BGI_novel_G007629	0.900773	RNA-binding protein Musashi
	BGI_novel_G003034	0.891094	RNA-binding protein with serine-rich domain 1
	BGI_novel_G003103	1.00635	RNA-binding protein with serine-rich domain 1
	TraesCS3A02G156800	0.839078	Salt stress root protein RS1
	TraesCS3B02G183300	0.771766	Salt stress root protein RS1
	TraesCS4A02G446100	0.902857	Seed specific protein Bn15D1B
	BGI_novel_G003233	0.988987	serine/arginine repetitive matrix protein 1
	TraesCSU02G119700	-2.82068	Serine/arginine-rich splicing factor RS41
	TraesCS3A02G538200	-0.835459	Serine/threonine-protein kinase ATM
	TraesCS1A02G233200	0.773221	Signal peptidase complex catalytic subunit SEC11A
	TraesCS1D02G238300	0.769624	Signal peptidase complex catalytic subunit SEC11A
	TraesCS5A02G455600	1.03383	Signal peptidase complex catalytic subunit SEC11A
	TraesCS5B02G463200	0.968783	Signal peptidase complex catalytic subunit SEC11A
	TraesCS7D02G207700	0.856263	Signal recognition particle 9 kDa protein
	TraesCS5B02G257000	0.671641	Small heat shock protein, chloroplastic
	TraesCSU02G033900	0.80074	Small nuclear ribonucleoprotein SmD3b
	BGI_novel_G003545	0.661587	small ubiquitin-related modifier
	TraesCS3A02G424000	0.938776	Small ubiquitin-related modifier 1
	TraesCS3B02G460000	0.82097	Small ubiquitin-related modifier 1
	TraesCS3D02G419200	0.839149	Small ubiquitin-related modifier 1
	TraesCS3D02G419300	0.937311	Small ubiquitin-related modifier 1
	TraesCS2A02G528800	1.06259	Sm-like protein LSM7
	TraesCS3A02G147900	1.02858	Soul heme-binding protein
	TraesCS3B02G174500	0.912322	Soul heme-binding protein
	TraesCS5A02G267500	0.439901	Splicing factor U2af small subunit A
	TraesCS7B02G272100	1.86578	SWIM zinc finger family protein / mitogen-activated protein kinase kinase kinase-related, putative
	TraesCS5A02G018700	1.4322	Thaumatin-like pathogenesis-related protein 4
	TraesCS1D02G400300	0.900345	transcription factor-like protein
	TraesCS5B02G229600	0.771366	Transmembrane protein 45B
	TraesCS5D02G236600	1.03281	Transmembrane protein 45B
	TraesCS1D02G105000	0.67455	U1 small nuclear ribonucleoprotein A
	TraesCS4D02G190200	0.587952	U2 small nuclear ribonucleoprotein B
	TraesCSU02G056800	-1.71828	Uncharacterized protein ycf68
	TraesCS5A02G151500	0.705189	Universal stress protein family protein
	TraesCS5A02G389700	0.98194	Universal stress protein in QAH/OAS sulfhydrylase 3'region
	TraesCS5B02G150100	1.00114	Universal stress protein MSMEG_3950/MSMEI_3859
	TraesCS5D02G156700	0.922927	Universal stress protein MSMEG_3950/MSMEI_3859
	TraesCS1D02G232300	1.0806	Very-long-chain 3-oxoacyl-CoA reductase

## Sheet: Table S9
Table S9 DEPs related to transcription, translation and protein process at different stages
Stage	Gene ID	Fold change	Description
7 DPA	TraesCS3A02G366100	-1.04042	40S ribosomal protein S2-4
	TraesCS2A02G163700	-1.2601	40S ribosomal protein S6-2
	TraesCS3A02G165000	-1.01856	5'-nucleotidase domain-containing protein 3 [Xenopus laevis]
	TraesCS2D02G235500	-1.58351	60S ribosomal protein L15
	TraesCS2A02G094200	-1.77681	60S ribosomal protein L19-1
	TraesCS3A02G313500	-1.41402	60S ribosomal protein L26-1
	TraesCS4B02G111500	-1.41896	60S ribosomal protein L3
	TraesCS5A02G279100	-2.07503	60S ribosomal protein L32-1
	TraesCS1A02G284800	-2.48199	60S ribosomal protein L36-3
	TraesCS1A02G386300	-1.99507	60S ribosomal protein L37a-1 >P0DKK2.1
	TraesCS5A02G372700	-1.20242	60S ribosomal protein L5-1
	TraesCS5A02G121000	-1.46371	Adenylate kinase 3
	TraesCS4B02G398200	-1.09077	Alanine--tRNA ligase
	TraesCS2A02G130900	-1.05371	Aspartyl protease 25
	TraesCS5B02G397200	-1.25508	Cleavage stimulation factor subunit 50
	TraesCS4A02G105600	-1.08052	DNA topoisomerase 6 subunit A3
	TraesCS3A02G086900	-1.32323	DNA-damage-repair/toleration protein DRT111
	TraesCS2A02G125200	-1.08662	Elongation factor 1-beta
	TraesCS7A02G362900	-1.13181	Elongation factor 1-gamma 3
	TraesCS2B02G235100	-2.30271	Eukaryotic translation initiation factor 4G
	TraesCS3D02G417800	-1.0898	Glycine-rich RNA-binding protein 4
	TraesCS3B02G457900	-1.42768	Glycine-rich RNA-binding protein 4
	TraesCS1D02G142600	-1.09552	Inosine triphosphate pyrophosphatase
	TraesCS5A02G276800	-2.31399	KH domain-containing protein HEN4
	TraesCS4D02G239000	-1.30062	Nuclear pore complex protein NUP133
	TraesCS2A02G246000	-1.61787	Nuclear pore complex protein NUP54
	TraesCS1A02G288500	-1.34713	Nuclear transcription factor Y subunit B-3
	TraesCS2A02G169100	-1.15133	Oligouridylate-binding protein 1
	TraesCS3B02G244700	-2.42734	Pentatricopeptide repeat-containing protein At3g49240
	TraesCS2D02G232100	-1.09074	Plant mobile domain
	TraesCS3A02G218800	1.27662	PPR repeat family
	TraesCS5A02G467500	-1.44095	Probable DNA gyrase subunit A, chloroplastic/mitochondrial
	TraesCS3A02G419600	-1.31601	Proline--tRNA ligase, cytoplasmic
	TraesCS3D02G205700	-1.13533	Protein HASTY 1
	TraesCS1A02G071100	-1.64492	Protein RCC2
	TraesCS5B02G290400	-1.11156	Ribosomal RNA small subunit methyltransferase
	TraesCS3A02G500500	-1.45133	Serine/arginine-rich splicing factor SR45
	TraesCS3A02G322900	-2.05994	Single-stranded DNA-binding protein, mitochondrial
	TraesCS3A02G027800	-3.97981	TFIIE beta subunit core domain
	TraesCS3A02G182000	-1.2613	Translin-associated protein X
	TraesCS7A02G196200	1.19388	Uncharacterized protein At1g04910
14 DPA	TraesCS4A02G092900	1.13816	17.9 kDa class I heat shock protein
	TraesCS7A02G519600	-1.17168	30S ribosomal protein S5
	TraesCS4A02G036200	-1.05694	4-coumarate--CoA ligase-like 1
	TraesCS2A02G170800	1.47632	60S ribosomal protein L27a-3
	TraesCS1A02G386300	-1.07954	60S ribosomal protein L37a-1 >P0DKK2.1 RecName: Full
	TraesCS4D02G094700	1.00825	DNA polymerase delta catalytic subunit
	TraesCS6B02G094500	1.321	Glutamate--tRNA ligase, chloroplastic/mitochondrial
	TraesCS4D02G243000	3.22967	Heat shock 70 kDa protein 8
	TraesCS4B02G397600	1.37079	Heat shock 70 kDa protein, mitochondrial
	TraesCS7A02G317500	-1.1272	L-gulonolactone oxidase 2
	TraesCS1A02G153100	-2.92247	Long-chain-alcohol oxidase FAO2
	TraesCS6B02G379500	1.35774	Mitogen-activated protein kinase kinase 5
	TraesCS1B02G098300	1.32442	Peptide chain release factor 1
	TraesCS6D02G116200	1.11674	Peroxisomal fatty acid beta-oxidation multifunctional protein
	TraesCS4B02G156900	-1.31569	Peter Pan-like protein
	TraesCS3A02G027800	-7.60781	TFIIE beta subunit core domain
	TraesCS4B02G399500	-1.60234	Plastocyanin-like domain
	TraesCS6A02G066400	1.21603	Translation initiation factor eIF3 subunit
	TraesCS6B02G335500	-1.30054	Development and cell death domain
	TraesCS4A02G134800	-4.70008	Phospholipid-transporting ATPase 1
	TraesCS4B02G314600	1.00311	Phosphoribosylamine--glycine ligase, chloroplastic
	TraesCS5A02G159100	-1.59868	Pre-mRNA-splicing factor 38
	TraesCS1A02G102500	-1.2373	Probable 4-hydroxy-tetrahydrodipicolinate reductase 1, chloroplastic
	TraesCS4B02G094400	-1.07237	Probable catabolite repression protein creC
	TraesCS1A02G410300	1.2866	Protein ROOT PRIMORDIUM DEFECTIVE 1
	TraesCS5A02G176000	1.16139	Ras-related protein RGP1
	TraesCS3A02G285700	-1.29491	Ribose-phosphate pyrophosphokinase 3, chloroplastic
	TraesCS6B02G240700	1.57941	Ribosomal RNA small subunit methyltransferase NEP1
	TraesCS3A02G193600	1.05775	Sec-independent protein translocase protein TATC, chloroplastic
	TraesCS1D02G412300	1.40844	Subtilisin-like protease SBT3.9
	TraesCS1A02G331200	1.35313	Translation initiation factor IF-2
21 DPA	TraesCS3A02G207800	-1.04162	Protein transport protein Sec61 subunit beta
	TraesCS4B02G314900	-2.8847	Ubiquitin-conjugating enzyme E2 4
	TraesCS5B02G257000	-1.70258	Small heat shock protein, chloroplastic
	TraesCS7A02G075600	8.23215	Enolase 1
	TraesCS1A02G002200	-1.70928	Uncharacterized protein At4g28440
	TraesCS1B02G002100	1.04067	Glycosyltransferase-like KOBITO 1
	TraesCS3A02G027800	-9.39815	TFIIE beta subunit core domain
	TraesCS3A02G455500	4.35708	DNA-directed RNA polymerase III subunit 1
	TraesCS6A02G150300	2.79795	DNA-directed RNA polymerase III subunit 2
	TraesCS6A02G207000	1.04158	Probable small nuclear ribonucleoprotein Sm D1
	TraesCS1A02G277500	1.00931	60S acidic ribosomal protein P2B
	TraesCS2A02G405000	-1.53787	Uncharacterized protein At1g04910
	TraesCS2D02G092800	1.076	60S ribosomal protein L19-1
	TraesCS3A02G156100	1.02297	Zinc phosphodiesterase ELAC protein 2
	TraesCS3A02G419600	-1.05218	Proline--tRNA ligase, cytoplasmic
	TraesCS4B02G164800	1.08167	30S ribosomal protein S5, chloroplastic
	TraesCS5A02G077200	-1.16624	Importin subunit beta-1
	TraesCS5A02G170000	-1.99145	SEC14 cytosolic factor
	TraesCS5D02G458600	-1.82646	30S ribosomal protein S2, chloroplastic >A1E9I4.1 RecName: Full
	TraesCS6A02G066400	1.00176	Translation initiation factor eIF3 subunit
	TraesCS6A02G102500	1.6894	Glutamyl-tRNA(Gln) amidotransferase subunit B, chloroplastic/mitochondrial
	TraesCS6A02G368900	-1.00944	30S ribosomal protein S15
	TraesCS3A02G160900	-1.12826	DDB1- and CUL4-associated factor 13
	TraesCS2A02G320900	1.367	Elongator complex protein 3
	TraesCS4B02G126000	1.12472	DEAD-box ATP-dependent RNA helicase 52C
	TraesCS1A02G428700	1.76289	Structural maintenance of chromosomes protein 3
	TraesCS2B02G347900	2.40287	Rix1 complex component involved in 60S ribosome maturation
	TraesCS6B02G187500	-1.03655	Phosphoglycerate kinase, cytosolic
	TraesCS6A02G202200	1.36944	NAP1-related protein 2
	TraesCS5A02G078400	-9.28587	Protein spotted leaf 11
	TraesCS3A02G251500	-1.1655	Probable cytokinin riboside 5'-monophosphate phosphoribohydrolase LOGL1
	TraesCS3A02G304600	-1.62103	Malonate--CoA ligase
	TraesCS7A02G536200	-1.60453	Protein MEMO1
	TraesCS4A02G214700	-1.40603	B3 domain-containing protein Os11g0197600
	TraesCS6A02G131300	1.50301	EH domain-containing protein 1
	TraesCS6A02G192800	-4.38796	GTP-binding protein TypA/BipA homolog
	TraesCS6A02G153600	1.3511	Protein STRUBBELIG-RECEPTOR FAMILY 1
	TraesCS2A02G532800	-1.12565	Diacylglycerol kinase 5
	TraesCS3A02G178900	1.28888	Serine/threonine-protein kinase RUNKEL
	TraesCS3A02G301500	1.39684	Amino acid kinase family
	TraesCS5A02G467600	2.03696	ABC transporter C family member 4
	TraesCS1A02G166900	-2.48742	Myosin-8
	TraesCS3A02G224400	1.53845	Light-sensor Protein kinase
	TraesCS2B02G328200	-1.01929	Putative 12-oxophytodienoate reductase 12
	TraesCS4A02G186200	1.2676	APOBEC1 complementation factor
	TraesCS6A02G190000	1.38306	Far upstream element-binding protein 1
	TraesCS4B02G020300	-2.9562	Glycine-rich RNA-binding protein blt801
	TraesCS5D02G256900	-1.5376	tRNA (cytosine(34)-C(5))-methyltransferase
	TraesCS3A02G166600	-1.00614	Isocitrate dehydrogenase [NADP]
	TraesCS5A02G234500	1.05687	Probable transcription factor At1g61730
	TraesCS2A02G554100	-7.09115	Probable protein arginine N-methyltransferase 6.1
	TraesCS4A02G252800	1.85898	Cathepsin B
	TraesCS5A02G136100	-1.10006	Probable calcium-binding protein CML50
	TraesCS7D02G000400	-1.25207	E3 ubiquitin-protein ligase RING1
	TraesCS6A02G238500	1.15536	Vacuolar-processing enzyme beta-isozyme 1
	TraesCS2B02G327500	-1.25515	Protein phosphatase methylesterase 1
	TraesCS5A02G106100	-1.35162	Rubisco LSMT substrate-binding
28 DPA	TraesCS1A02G386300	-1.28442	60S ribosomal protein L37a-1 >P0DKK2.1 RecName: Full
	TraesCS3B02G007200	-2.48665	60S ribosomal protein L9
	TraesCS2B02G443000	-2.04263	40S ribosomal protein S11
	TraesCS1A02G277500	1.04805	60S acidic ribosomal protein P2B
	TraesCS7B02G034200	-1.2674	40S ribosomal protein S30
	TraesCS2A02G495500	-1.42302	U3 small nucleolar ribonucleoprotein protein IMP3
	TraesCS6D02G180100	-1.0305	60S ribosomal protein L6
	TraesCS5A02G142900	-1.06805	40S ribosomal protein S16 >A2ZB00.1 RecName: Full
	TraesCS2A02G163700	-1.1839	40S ribosomal protein S6-2
	TraesCS1A02G288800	-1.2593	40S ribosomal protein S23
	TraesCS2A02G115100	2.06615	40S ribosomal protein S21
	TraesCS1A02G233200	-1.00865	Signal peptidase complex catalytic subunit SEC11A
	TraesCS1A02G252000	-2.44628	B-cell receptor-associated protein 31-like
	TraesCS1A02G389600	-2.80563	Exosome complex component RRP41 homolog
	TraesCS1D02G445700	-1.09885	DNA damage-binding protein 1
	TraesCS2A02G545600	1.125	Calreticulin
	TraesCS2B02G156400	-1.36744	Protein transport protein SEC31 homolog B
	TraesCS4A02G092900	1.1166	17.9 kDa class I heat shock protein
	TraesCS4A02G250800	-1.119	Endoplasmic reticulum oxidoreductin-1
	TraesCS4D02G244900	1.39467	Probable glucan 1,3-alpha-glucosidase
	TraesCS6A02G177600	-1.07525	26S protease regulatory subunit 8 homolog A
	TraesCS7A02G288700	1.04634	Polyadenylate-binding protein 2
	TraesCS7B02G098500	-1.46644	Signal recognition particle receptor beta subunit
	TraesCS1A02G002200	-1.45827	Uncharacterized protein At4g28440
	TraesCS2A02G198000	1.35456	Mavicyanin
	TraesCS3A02G027800	-8.56161	TFIIE beta subunit core domain
	TraesCS3B02G457900	-1.81053	Glycine-rich RNA-binding protein 4, mitochondrial
	TraesCS3D02G417800	-1.06327	Glycine-rich RNA-binding protein 4, mitochondrial
	TraesCS6A02G150300	2.59119	DNA-directed RNA polymerase III subunit 2
	TraesCS7A02G569700	-1.19058	Serine/arginine-rich splicing factor SR45a
	TraesCS2A02G233500	2.10712	Plant mobile domain
	TraesCS2A02G405000	-2.39684	Uncharacterized protein At1g04910
	TraesCS3A02G419600	-1.20269	Proline--tRNA ligase, cytoplasmic
	TraesCS4B02G069200	-1.82578	Serine/threonine-protein kinase SMG1
	TraesCS5A02G335400	-1.11728	Ribonuclease P protein subunit p25-like protein
	TraesCS6A02G175000	-3.8453	Nuclear pore complex protein NUP205
	TraesCS6A02G309600	1.63831	Nuclear-pore anchor
	TraesCS6B02G094500	-1.14639	Glutamate--tRNA ligase, chloroplastic/mitochondrial
	TraesCS6B02G160100	-1.39531	Single-stranded DNA-bindig protein WHY2, mitochondrial
	TraesCS6A02G234000	1.4862	DEAD-box ATP-dependent RNA helicase 47A
	TraesCS5B02G504900	2.06801	DEAD-box ATP-dependent RNA helicase 3, chloroplastic
	TraesCS4B02G126000	1.65255	DEAD-box ATP-dependent RNA helicase 52C
	TraesCS4A02G094000	-1.0338	Probable mannose-1-phosphate guanylyltransferase 1
	TraesCS4B02G353600	-1.20533	Cyclin-dependent kinase A-1
	TraesCS3A02G166600	-1.64758	Isocitrate dehydrogenase [NADP]
	TraesCS2A02G247000	1.2823	D-lactate dehydrogenase [cytochrome], mitochondrial
	TraesCS3A02G224900	-1.01937	Calcium-dependent protein kinase 1
	TraesCS5A02G449400	-1.02314	AAA-ATPase At3g28510
	TraesCS6B02G185400	-1.08542	Glyceraldehyde-3-phosphate dehydrogenase GAPCP1, chloroplastic
	TraesCS2A02G250800	-1.83487	Peroxisomal (S)-2-hydroxy-acid oxidase GLO5
	TraesCS7D02G405500	1.11721	12-oxophytodienoate reductase 7
	TraesCS5A02G407800	-1.51038	Tubulin alpha-1 chain
	TraesCS3A02G224400	1.03321	Light-sensor Protein kinase
	TraesCSU02G003600	1.01269	Putative calcium-transporting ATPase 13, plasma membrane-type
	TraesCS4B02G366500	-1.29059	Tubulin beta-2 chain
	TraesCS5D02G034200	2.34049	Probable inactive receptor kinase At2g26730
	TraesCS6B02G187500	-1.87109	Phosphoglycerate kinase, cytosolic
	TraesCS4A02G134800	7.45933	Phospholipid-transporting ATPase 1
	TraesCS7A02G417000	-1.08881	L-arabinokinase
	TraesCS4B02G050400	-2.37953	UDP-glucose 6-dehydrogenase 4
	TraesCS2A02G238700	-1.90509	Growth-regulating factor 11
	TraesCS1A02G385400	-1.04781	Dynamin-related protein 12A
	TraesCS1A02G110900	-1.9116	6-phosphofructo-2-kinase/fructose-2,6-bisphosphatase
	TraesCS1A02G069400	-1.17744	ADP-ribosylation factor-related protein 1
	TraesCS3A02G122500	1.25867	ABC transporter G family member 31
	TraesCS3A02G296500	2.57011	ABC transporter I family member 10, chloroplastic
	TraesCS6B02G301300	-1.10782	Monodehydroascorbate reductase 4, peroxisomal
	TraesCS3A02G334600	-1.11598	FAD dependent oxidoreductase
	TraesCS7B02G373000	-1.10661	ATP-dependent zinc metalloprotease FTSH 2, chloroplastic
	TraesCS4D02G152600	-1.00904	ADP-ribosylation factor-like protein 5
	TraesCS7B02G395800	-1.43775	ATP synthase subunit alpha, chloroplastic
	TraesCS1B02G325100	-1.05125	Phosphoglycerate kinase, chloroplastic
	TraesCS4B02G234600	1.59027	Leucine-rich repeat receptor-like serine/threonine-protein kinase BAM1
	TraesCS1A02G069400	-1.17744	ADP-ribosylation factor-related protein 1
	TraesCS5D02G400300	-1.05993	HMG-Y-related protein A
	TraesCS1A02G288500	-2.22999	Nuclear transcription factor Y subunit B-3
	TraesCS7A02G369500	-1.59221	Multiprotein-bridging factor 1c
	TraesCS6A02G118800	-3.02213	GATA transcription factor 17
	TraesCS6A02G196100	-1.06767	Apoptosis inhibitor 5-like protein API5
	TraesCS6A02G235300	-1.04868	RNA polymerase II C-terminal domain phosphatase-like 1
	TraesCS4A02G050200	-1.08451	Protein RBL
	TraesCS4A02G100100	-1.3252	Histone H2A
	TraesCS5A02G033600	-1.70382	Wd-repeat protein
	TraesCS1B02G322900	3.57953	Transcription elongation factor SPT6 homolog
	TraesCS3A02G160900	-1.72678	DDB1- and CUL4-associated factor 13
	TraesCS2A02G239000	1.16699	Mediator of RNA polymerase II transcription subunit 14
	TraesCS1A02G132400	-1.90504	Probable histone H2A variant 2
	TraesCS3A02G097800	-2.54658	Probable staphylococcal-like nuclease CAN1
	TraesCS7A02G536200	-1.81083	Protein MEMO1
	TraesCS2B02G347900	2.28781	Rix1 complex component involved in 60S ribosome maturation
	TraesCS2B02G322000	-1.27913	Threonylcarbamoyladenosine tRNA methylthiotransferase
	TraesCS6A02G095900	1.69119	Probable helicase MAGATAMA 3
	TraesCS7B02G128000	-1.92058	Aspartyl protease family protein At5g10770
	TraesCS3A02G107500	-1.13493	Mitochondrial-processing peptidase subunit alpha
	TraesCS7A02G159300	1.424	Stromal cell-derived factor 2-like protein
	TraesCS7A02G284300	-1.1407	DCN1-like protein 4
	TraesCS3B02G563600	1.11758	Eukaryotic translation initiation factor 3 subunit M
	TraesCS3B02G337400	-1.23609	Lysosomal Pro-X carboxypeptidase
	TraesCS6D02G344700	-1.51028	Vacuolar-processing enzyme
	TraesCS7A02G462800	-1.55866	Geranylgeranyl transferase type-2 subunit alpha 1
	TraesCS5A02G210100	-1.12093	Thiol protease aleurain
	TraesCS6B02G328900	-1.09267	Nicastrin
	TraesCS5A02G136100	-2.04922	Probable calcium-binding protein CML50
	TraesCS2A02G386700	-1.39739	Vacuolar-processing enzyme beta-isozyme 1
	TraesCS2B02G487400	-1.47945	Photosystem I P700 chlorophyll a apoprotein A2
	TraesCS5A02G106100	-2.69859	Rubisco LSMT substrate-binding

## Sheet: Table S10
Table S10 Transcription factors identified in transcriptome and proteome at different stages
Stage	Gene ID	Average fpkm of the non-transgenic line	Average fpkm of the transgenic line	Log2 Fold change	Q value	Transcription factor family
7 DPA	TraesCS2B02G406400	9.093	0.833	-3.26591	9.8777e-53	GATA
	TraesCS4A02G036000	2.523	0	-3.92465	1.74373e-17	E2F
	TraesCS5B02G094300	93.046	73.34	-0.349892	6.19256e-05	bZIP
	TraesCS7B02G049000	0.113	1.16	2.57437	2.86385e-09	MYB
	TraesCS1A02G288500			-1.34713	0.0165094	NF-YB
	TraesCS1D02G454400			-1.44255	2.47707e-05	C2H2
	TraesCS2A02G389200			-1.62505	0.00583895	Trihelix
14 DPA	TraesCS2B02G406400	4.786	0.403	-3.217	1.88465e-27	GATA
	TraesCS4A02G036000	3.11	0.063	-3.7169	8.76049e-17	E2F
	TraesCS7B02G049000	0.146	0.816	1.96882	0.000560872	MYB
	TraesCS7B02G056300	46.2	19.61	-1.21214	5.55511e-16	NAC
21 DPA	TraesCS1A02G054900	2.51	0.783	-1.34753	0.0396908	C2H2
	TraesCS1A02G072600	17.316	23.71	0.592034	0.0106924	bZIP
	TraesCS1A02G157500	2.546	0.926	-1.26425	0.000208007	HD-ZIP
	TraesCS1B02G173900	2.51	0.9	-1.24976	0.00152131	HD-ZIP
	TraesCS1D02G030700	1.496	0.37	-1.7429	6.09843e-05	GRAS
	TraesCS1D02G075500	10.746	15.513	0.675687	0.00630928	bZIP
	TraesCS2B02G387800	3.733	8.023	1.21741	2.22237e-06	MYB
	TraesCS2B02G406400	2.98	0.446	-2.36131	6.59151e-08	GATA
	TraesCS3B02G476000	12.66	17.74	0.623488	0.00364914	bHLH
	TraesCS3D02G329400	5.006	7.693	0.750898	0.00351062	MYB
	TraesCS4A02G036000	1.586	0	-3.73501	5.93633e-08	E2F
	TraesCS5A02G245900	126.233	179.616	0.649906	4.35862e-06	NAC
	TraesCS5B02G425300	2.546	1.21	-0.944683	0.0366202	C3H
	TraesCS7A02G152400	10.833	21.333	1.11599	3.93779e-11	NAC
	TraesCS7A02G152500	102.156	137.156	0.566855	0.000273952	NAC
	TraesCS7A02G194700	127.99	165.723	0.522156	0.0250742	NAC
	TraesCS7A02G569300	3.52	6.95	1.07729	0.00903339	NAC
	TraesCS7B02G100300	68.296	101.503	0.720643	3.9272e-07	NAC
	TraesCS7D02G154200	155.653	229.426	0.70619	1.92784e-09	NAC
	TraesCS7D02G196300	40.52	60.486	0.721375	1.54234e-06	NAC
28 DPA	TraesCS1A02G072600	11.02	5.32	-0.925156	0.0160782	bZIP
	TraesCS1A02G275800	28.33	46.03	0.7591	0.0291475	MYB
	TraesCS1B02G285000	12.09	20.43	0.810198	0.0227012	MYB
	TraesCS1D02G351600	3.54	8.646	1.26883	0.00238384	WRKY
	TraesCS2B02G406400	2.826	0.3	-2.79048	1.59844e-11	GATA
	TraesCS4A02G036000	1.26	0	-3.40104	4.28261e-07	E2F
	TraesCS4A02G053000	3.1	6.493	1.08906	0.00328974	B3
	TraesCS4D02G304500	6.276	3.59	-0.722196	0.0095491	CAMTA
	TraesCS5A02G437900	19.633	46.966	1.28974	1.25552e-07	HSF
	TraesCS6A02G096300	12.966	6.276	-0.915584	0.0236236	bZIP
	TraesCS7A02G569300	4.546	10.676	1.19412	0.0294102	NAC
	TraesCS7B02G056300	36.84	17.27	-0.966572	0.0101849	NAC
	TraesCS1A02G030100			-1.029	0.00301769	GRAS
	TraesCS1A02G288500			-2.22999	0.00698931	NF-YB
	TraesCS2A02G238700			-1.90509	0.00216247	GRF
	TraesCS6A02G118800			-3.02213	0.000293401	GATA
	TraesCS6B02G160100			-1.39531	0.000644774	Whirly
Note: Highlighted genes were identified in proteome profiles.

[truncated: 1 more sheets: Table S11]
